# Supplementary material for: Robust effector memory features of human T-bethi B cells induced by repeated mRNA vaccination
Source: iScience. 2026 Jan 27;29(2):114804. doi: 10.1016/j.isci.2026.114804 (PMC12915279; doi:10.1016/j.isci.2026.114804)
Supplement: Table S2. The full list of regulons derived from the LIBRA-seq dataset by SCENIC [file mmc2.xlsx]

## Sheet: Sheet1
Transcription factor	ARID3A(+)	ATF3(+)	ATF4(+)	ATF6B(+)	ATF7(+)	BACH1(+)	BACH2(+)	BATF(+)	BCL6(+)	BCLAF1(+)	BHLHE40(+)	BHLHE41(+)	BPTF(+)	CEBPB(+)	CEBPD(+)	CEBPG(+)	CHD1(+)	CREB3(+)	CREB5(+)	CREM(+)	DBP(+)	DDIT3(+)	E2F1(+)	E2F2(+)	E2F5(+)	E2F7(+)	E2F8(+)	EGR1(+)	EGR3(+)	ELF1(+)	ELF2(+)	ELF4(+)	ELK3(+)	ELK4(+)	EP300(+)	ESRRA(+)	ETS1(+)	ETV6(+)	ETV7(+)	FLI1(+)	FOS(+)	FOSB(+)	FOSL2(+)	FOXA3(+)	FOXN2(+)	FOXO3(+)	FOXP1(+)	FOXQ1(+)	GABPA(+)
Regulated gene 1	ACAP3	SLC25A33	SRM	LBH	ANXA4	RERE	RERE	PTPN18	VAV3	RERE	ID3	DENND1B	RERE	CAMK2N1	A3GALT2	EFHD2	RERE	SRM	PEA15	HES4	RPS6KA1	SLC25A33	E2F2	E2F2	CDK11A	RIMS3	TP73	SLC25A33	RBKS	RERE	RERE	FGR	PLEKHO1	ASH1L	PRDM2	ITM2C	HP1BP3	PDE4B	MDS2	CPTP	RERE	RERE	THEMIS2	TTC33	CSDE1	AHCTF1	NCK2	FOXQ1	PRDM2
Regulated gene 2	AURKAIP1	CASZ1	CDC42	PLAC8	SMIM14	SLC25A33	SLC2A5	C4orf48	PRRC2C	SLC25A33	DUSP10	CDC42EP3	RSRP1	CDC42	ELAVL4	IFFO2	SLC25A33	ASPM	ATF3	TNFRSF1B	IL6R	EFHD2	STMN1	STMN1	RERE	SCN9A	STMN1	SPEN	EGR4	PRDM2	PRDM2	PTP4A2	TTC7A	PIKFYVE	SPEN	KCNK9	RCAN3	COBLL1	UBXN11	MDS2	SLC2A5	SLC25A33	ADAMTSL4	PTP4A3	SNX2	PELI1	ZEB2	ZBTB42	CNOT6L
Regulated gene 3	USP48	EFHD2	RUNX3	CSNK2B	ARPC1B	CASZ1	CASZ1	VARS	MDM4	PRDM2	SQSTM1	PDE4D	DPYD	RUNX3	LINC01397	CDC42	CASZ1	CSRP1	REL	CASP9	CD247	CDC42	CLSPN	KIF2C	CASZ1	ANLN	CLSPN	ECE1	DUSP2	SPEN	SRSF10	PLEKHO1	IRAK2	ZNF292	ARID1A	GPR162	EPB41	ZNF804A	PTAFR	RCAN3	SLC25A33	CASZ1	S100A4	RIC8B	BCLAF1	ZBTB20	FOXP1	ZNF442	MAP3K1
Regulated gene 4	LDLRAP1	PLEKHM2	CNKSR1	LAT2	PALM2-AKAP2	VPS13D	PRDM2	TFEB	ATF3	SPEN	KLF10	ATXN1	PRPF38B	SESN2	XCL2	ZDHHC18	PRDM2	MTHFD2	PELI1	LAPTM5	RNPEPL1	ID3	CDC20	PRDX1	PUM1	FRMPD1	NASP	CDC42	CHRNA1	CDC42	PUM1	ST3GAL5	TES	TAB2	PUM1	ACTG1	VAV3	ARHGAP24	CAP1	CLIC4	PLEKHM2	VPS13D	GPR137B	KCNH4	ESYT2	ATXN1	BACH2	PDE4C	CHD1
Regulated gene 5	SYTL1	CDC42	SESN2	NSMCE1	BLOC1S1	PRDM2	DDI2	ADAP1	IRF2BP2	SZRD1	PPFIBP2	ITGB1	PDE4DIP	SNHG12	AGAP1	YARS	EFHD2	MANF	EIF1B	SDC3	ARL6IP5	SRSF10	FCRL6	SPC25	THRAP3	GRIN1	STIL	ID3	GLS	PNRC2	THRAP3	PTPN18	BCOR	PLEKHG1	GPBP1L1	RAC2	TXNIP	MAST4	SSBP3	RPS6KA1	IFFO2	PRDM2	CHRNA1	CRLF1	E2F5	FOXO3	TAGAP	TMEM184B	ZNF292
Regulated gene 6	THEMIS2	ID3	SNHG12	TBC1D22A	EVL	DDI2	EIF4G3	TSC22D4	ZEB2	CDC42	CD44	FUT8	ASH1L	MARCKSL1	EOMES	ZC3H12A	DDI2	NT5DC2	NFKBIZ	PDE4B	DOK7	RCC1	C1orf21	NDUFB3	JUN	ZWINT	CDKN2C	SESN2	EGR1	SRSF10	RLF	ARPC2	SASH3	RAB30	EPS15		PDE4DIP	AP3S1	CD53	LCK	RSRP1	EFHD2	VCAN	ZNF155	RNF139	UGCG	PAX5		BCLAF1
Regulated gene 7	PTP4A2	SRSF10	YARS		RNASEK	SPEN	SRSF10	GNB2	IKZF2	ZBTB40	PPP1R14B	UBE2G1	ZNF638	YARS	SEMA5A	YBX1	PLEKHM2	DNAJB11	PDE4D	MCL1	PDE4D	MARCKSL1	UBE2T	RNPEPL1	ZNF326	C12orf75	CDC7	PTP4A2	SGK1	SRRM1	PKN2	HIST1H1E	RHOF	SESN3	POGZ		RABGAP1L	CDC42SE2	RAP1A	LSM10	YTHDF2	PLEKHM2	TCF7	FOXA3	ZNF487	KRAS	CD69		KMT2C
Regulated gene 8	CCDC24	SLC9A1	MRPS15		NME2	HNRNPR	CLIC4	IRF5	AGFG1	PNRC2	BCL9L		AFF3	SMAP2	SCGB3A1	CSDE1	SPEN	OSTC	BHMT2	ETV3	CPNE5	NDUFS5	DTL	SMC4	DPYD	TFDP1	FH	MARCKSL1	EGR3	PUM1	ZNF326	PTCHD4	PLEKHF1	VPS13C	GATAD2B		CR2	ARHGAP5	S100A10	BMP8B	MATN1-AS1	SPEN	ESYT2		USP15	MEF2A	YBX3		DDX6
Regulated gene 9	TMED5	RCC1	ATP6V0B			SRSF10	RSRP1	FBXW5	RFTN1	SRSF10	RHOF		BAZ2B	JUN	MLIP	LMNA	UBR4	SPCS3	EGR1	SLAMF7	CCM2	MAGOH	RRM2	HPGD	VAV3	NPIPB8	EXO1	NFYC-AS1	LETM2	THRAP3	VAV3	PGK1	CERK	STK4	ADAR		TRAF5	GOLGA8A	SYT11	PRKACB	PUM1	IFFO2	SLC6A8		TMX4		PCDH9		JMJD1C
Regulated gene 10	PSMA5	MATN1-AS1	GADD45A			SRRM1	STX12	SIGIRR	FOXP1	SRRM1	ING1		MARCH7	GADD45A	CDK6	PEA15	ECE1	LMAN2	MYLIP	RGS2	DPYSL2	GTF2B	GNLY	CENPU	HIPK1	FN3K	SLC1A4	CITED4	DUSP8	AKIRIN1	HIPK1	ELF4		NCOA3	NEK7		TRIB2	TCFL5	LMNA	GNG5	MARCKSL1	UBR4	DUSP4				TCF4		CDK17
Regulated gene 11	AMPD2	MARCKSL1	MCOLN2			SRSF4	SRSF4	CRACR2B	TBC1D1	ARID1A	C15orf39		RBMS1	LMO4	CEBPD	ATP1B1	SRSF10	CANX	PTP4A1	FOSL2	DECR1	PRPF38B	SPC25	LMNB1	ASH1L	LILRB4	NCAPH	RNF11	NEAT1	RLF	PRRC2C	PTP4A3		PTPN1	ELK4		SMC6	MYT1	ESRRG	CD53	AKIRIN1	ZBTB40	NINJ1						TCF4
Regulated gene 12	CSF1	BSDC1	LMO4			THRAP3	PUM1	ITGB1	APBB2	RCC1	SOCS3		GALNT3	SARS	OR10V1	PRRC2C	SRRM1	CCDC167	CREB5	PPP1CB	PTP4A3	BCAS2	HJURP	PHF19	MPC2		BUB1	JUN	NR4A1	SMAP2	DHX9	UGCG			RCOR3		LCLAT1		LYPLAL1	DRAM2	RLF	RSRP1	OR8J3						BACH1
Regulated gene 13	OTUD7B	YARS	SLC16A1			AKIRIN1	AGO4	BUB3	ATP8A1	YTHDF2	MIDN		IKZF2	RAP1A	GAL	TOR3A	ARID1A	ABRACL	HSPB1	EML4	GSN	PFDN2	CX3CR1	E2F8	PRRC2C		SPC25	GADD45A	WSB1	JAK1	LBR	ST14			AHCTF1		SPTBN1		CAPN2	RHOC	CITED4	ARID1A	CREM
Regulated gene 14	PSMD4	SFPQ	KCNN3			RLF	THRAP3	TESC	RASGEF1B	SRSF4	PIM3		DGKD	PHGDH	SCN4B	RGS16	SRSF4	H2AFV	SERPINE1	DUSP2	LSP1	MPC2	CDC25A	ITGB1	CD55		XRCC5	LMO4	IER2	PDE4B	LYST	ANXA8			GEN1		XPO1		RNF187	TXNIP	PPCS	YTHDF2	SRGN
Regulated gene 15	THEM4	AKIRIN1	B4GALT3			SMAP2	RLF	ALDOA	NFKB1	PUM1			THUMPD3-AS1	S100A10	KCNJ1	PPP1R15B	YARS	CAV1	ZBTB10	ARID5A	ARHGDIB	PRRC2C	POLQ	MKI67	LBR		HJURP	CDC14A	FOSB	MIER1	ERO1B	RHOF			PUM2		ACTR2		CAPN13	S100A10	NASP	PUM1	SYT1
Regulated gene 16	CD1C	RLF	UAP1			FOXJ3	SMAP2	PFN1	CAMK2D	YARS			KCNH8	HAX1	GPR162	ATF3	THRAP3	PDIA4	DUSP8	RANBP2	LINC00539	PPP1R15B	H2AFZ	CRIP2	H3F3A		DTYMK	SLC16A1		C1orf52	ZBTB18	ITGAX			STRN		ZNF638		CDC42EP3	TPM3	JUN	MARCKSL1	RGCC
Regulated gene 17	PYHIN1	PRDX1	CACYBP			RNF11	FOXJ3	ARID3A	MEF2C	THRAP3			UBE2E2	LMNA	GPRC5D	FAM49A	AKIRIN1	PSAT1	ESAM	CCDC93	UPF3A	ATF3	ARHGAP10	SHCBP1	GALNT2		POLQ	HIPK1-AS1		PKN2	PUM2	RGS19			PRKD3		WDSUB1		TCF7L1	MRPL24	GTF2B	RNF19B	TNFAIP2
Regulated gene 18	FCGR2A	NASP	DENND1B			BTF3L4	JUN	TRAPPC5	LNPEP	AKIRIN1			TOP2B	PEA15	IGF1	MTHFD2	RLF	NANS	OTUD1	NR4A2	CRIP2	DUSP10	MND1		LYST		MCM2	BCAS2		GTF2B	YPEL5	ACP5			FBXO11		ITGA4		MGAT4A	FCRL1	ZNF326	SFPQ	ITGAX
Regulated gene 19	HSPA6	RNF11	ATF3			ROR1	JAK1	MAP4K1	MARCH3	RLF			SNRK	ATP1B1	HRK	MGAT4A	SMAP2	NUCB2	DDIT3	TTN	BAIAP3	ODC1	HMGB2		YPEL5		ECT2	WARS2		ZNF326	PRKCE	ZBTB32			SPTBN1		CREB1		KYNU	AIM2	DPYD	AGO3	SLC7A5
Regulated gene 20	TOR3A	JUN	EPRS			JAK1	PDE4B	KCNN4	JARID2	FOXJ3			FOXP1	IER5	PXN	CNPPD1	FOXJ3	TMBIM6	RAB21	CLK1	THAP11	RBKS	CENPU		PPM1B		RFC4	MCL1		ZNF644	REL	POU2F2			USP34		SETD5		CACNB4	FCGR2B	PRPF38B	ZC3H12A	METRNL
Regulated gene 21	SLC35F3	GADD45A	CAPN2			PDE4B	ZRANB2	COL18A1	COL19A1	NASP			SENP7	RGS16	ZDHHC22	MTMR14	RNF11	HSP90B1	TMEM107	PTMA	P2RX5	SRSF7	DEPDC1B		TTC7A		TP63	S100A10		MFSD14A	CEP68	NAPSA			PPP3R1		TBC1D5		CHRNA1	MGST3	WDR47	AKIRIN1	CST3
Regulated gene 22	TP53I3	SRSF11	ARF1			MIER1	USP33		BACH2	GPBP1L1			BBX	ATF3	STON2	CMTM6	EPS15	C12orf75	DDX5	PDCD1	TRIM47	SNRPG	LMNB1		FOXN2		NCAPG	ATP1B1		PRPF38B	MAP4K4				TET3		SMARCC1		EPHA4	RCSD1	GNAI3	RLF	TOX2
Regulated gene 23	CCDC88A	GTF2B	SDC1			LRRC40	PKN2		SNX9	BTF3L4			GNB4	EPRS	NEIL1	CSRNP1	JAK1	OAS1	CHMP1B	RTP5	TTC39C	MTHFD2	PPP2R2B		CEP68		H2AFZ	IVNS1ABP		KCNA3	NCK2				MARCH7		ARHGEF3		GPR55	ATP1B1	RSBN1	NFYC-AS1	ADGRE5
Regulated gene 24	ST3GAL5	ZNF326	CDC42EP3			ZRANB2	RBMXL1		CDCA7L	MYSM1			ST6GAL1	DEGS1	ARNT2	DCP1A	MIER1	MLEC	PMAIP1	IQSEC1	RGS19	EIF2AK3	GMNN		EIF2AK3		CENPE	LINC01136		HIPK1	RANBP2				TLK1		CGGBP1		SNED1	SELL	HIPK1-AS1	PTCH2	SPTBN4
Regulated gene 25	ANKRD36B	CNN3	MTHFD2			SH3GLB1	ZNF326		JAZF1	ROR1			TAPT1	HIST3H2A	SLCO3A1	ARHGAP31	SLC35D1	ABCB9	GADD45B	RFTN1	S1PR4	DUSP2	HIST1H3C		AFF3		MAD2L1	BTG2		CSDE1	UBXN4				DOCK10		RNF13		IL5RA	RABGAP1L	HIPK1	NASP	RTN4R
Regulated gene 26	LIMS1	PRPF38B	MZT2A			PKN2	ZNF644		FAM3C	JAK1			ATP8A1	RHOB	FAM92B	CDV3	LRRC40	WARS	EMP3	CBLB		NR4A2	TUBB		NCK2		HMGB2	ATF3		ETV3	ZEB2				TRIP12		SEC62		LMCD1	TRAF3IP3	WARS2	RNF11	COL18A1
Regulated gene 27	PTPN18	BCAS2	GORASP2			ZNF326	CNN3		TSPAN33	PDE4B			FRYL	CDC42EP3	TUBB3	G3BP2	ZRANB2	UBE2G1		ATP1B3		TANK	KIFC1		ZEB2		CENPU	MARK1		PRRC2C	BAZ2B				SETD5		ACAP2		TWF2	CAPN2	PDE4DIP	JUN
Regulated gene 28	MZT2A	ETV3	ZC3H15			ZNF644	PTBP2		PLEKHA2	MIER1			PAQR3	MTHFD2	NOTUM	UBE2D3	PKN2	B9D1		NRROS		ZC3H15	HMGA1		BAZ2B		SLC25A4	DUSP10		MDM4	SESTD1				TOP2B		ADD1		SEMA3G	PYCR2	HIST2H2BF	GADD45A
Regulated gene 29	CASP10	PEA15	C2orf88			PTBP2	DPYD		CA2	RABGGTB			AFF1	MAL	PALM3	ACSL1	ZNF326	P4HB		FGFRL1		ASNSD1	MCM3		SESTD1		TRIP13	TP53BP2		TP53BP2	ZC3H15				CTNNB1		PDS5A		PRICKLE2	SNAP47	POGZ	C1orf52
Regulated gene 30	CASP8	PRRC2C	GLS			VAV3	RNPC3		RAB30	PKN2			CAMK2D	MGAT4A	WDR88	BASP1	ZNF644	RRBP1		SLBP		BZW1	SAMD3		SLC39A10		LMNB1	IRF2BP2		LBR	STK17B				SETD2		DCK		ARL6IP5	RNF187	ETV3	PKN2
Regulated gene 31	BRK1	IER5	HSPE1			RBM15	VAV3		APLP2	ZNF326			LRBA	MCM6	KIR2DL1	TARS	PTBP2	MYDGF		SH3TC1		CUL3	HOXA11		STK17B		FBLL1	ERO1B		PUM2	BZW1				USF3		CCNG2		CD96	KMO	MPC2	GTF2B
Regulated gene 32	NGLY1	ADIPOR1	TUBA4A			HIPK1	PRPF38B		OTUD1	ZNF644			ZFR	COBLL1	CRYBA4	PDE4D	CDC14A	PRDX2		AREG		CSRNP1	ANLN		ANKRD44		HIST1H1D	AHCTF1		ITSN2	CUL3				ZBTB20		BMP2K		GCSAM	HPCAL1	GLUL	ZNF644
Regulated gene 33	GMPPB	PPP1R15B	COL4A4			PIP5K1A	KCNA3		KAT6B	PTBP2			AP3B1	CHRNA1	GAL3ST1	TCF7	PRPF38B	CALR		MANBA		EIF1B	CDCA2		ADAM23		TUBB	ID2		PPP1CB	DGKD				SLC25A36		CAMK2D		GRAMD1C	TRIB2	IVNS1ABP	WDR47
Regulated gene 34	SMC4	ATF3	NCL			POGZ	CEPT1		ABLIM1	MFSD14A			SSBP2	ABHD5		HSPA9	RBM15	TECR		LPCAT1		KIF9	LRP12		IKZF2		KIFC1	RHOB		YPEL5	TGFBR2				ATP11B		MARCH1		CD80	SNX17	RGS2	GNAI3
Regulated gene 35	KLHL6	DUSP10	HDLBP			ADAR	HIPK1		ATF7IP	VAV3			LNPEP	MANF		TNIP1	HIPK1	TMEM160		PTGER4		KLHL18	RECQL4		DGKD		PIM1	RBKS		BIRC6	STT3B				UBXN7		IRF2		MGLL	LBH	BTG2	HIPK1-AS1
Regulated gene 36	NRROS	TP53BP2	ANKRD28			ASH1L	PDE4DIP		SLC38A1	PRPF38B			DSP	NFKBIZ		SQSTM1	PLEKHO1	DERL3		ENC1		ARF4	MELK		LRRFIP1		MCM3	CDC42EP3		ZFP36L2	WDR48				ANKRD17		SNX18		ZBTB38	RASGRP3	PPP1R15B	HIPK1
Regulated gene 37	MXD4	IRF2BP2	GMPPB			YY1AP1	UBAP2L		DUSP6	WDR47			OGFRL1	GRAMD1C		PXDC1	PIP5K1A	XBP1		CCNH		KBTBD8	ANXA1		ITPR1		FBXO5	SRSF7		PRKCE	CTNNB1				TET2		RASA1		MFSD10	RHOQ	CD55	BCAS2
Regulated gene 38	WDR1	YWHAQ	MANF			MEF2D	ASH1L		HECTD4	RBM15			PHIP	CNBP		CD83	POGZ			ELL2		CHMP2B	PCSK5		RFTN1		ANLN	CALM2		REL	SETD2				SEC24B		MEF2C		PDE4D	PCBP1	ATF3	ATP1A1
Regulated gene 39	OTULIN	RHOB	ARF4			UHMK1	PRRC2C		FOXO1	HIPK1			PTPRK	CDV3		PHF1	GATAD2B			CHD1		H1FX	RASEF		PLCL2		MCM7	RTN4		PELI1	FOXP1				OTUD4		CXXC5		TCF7	ADD2	DUSP10	WARS2
Regulated gene 40	ELOVL7	ITSN2	PDIA5			PRRC2C	CEP350		PCDH9	TRIM33			UTRN	ZBTB38		CDKN1A	UBAP2L			AP3S1		TSC22D2	DIRAS2		SATB1		EZH2	REL		SERTAD2	IFT57				ZFR		G3BP1		LCP2	CCT7	LBR	PDE4DIP
Regulated gene 41	CAMK4	RBKS	SEC61A1			RC3H1	GLUL		IRS2	CSDE1			SHPRH	MB21D2		NFKBIE	ADAR			NR3C1		SIAH2	PHF19		KCNH8		SNAI2	B3GNT2		RAB1A	XRN1				RICTOR		MAT2B		HLA-E	KRCC1	GALNT2	HIST2H2BF
Regulated gene 42	CXXC5	CDC42EP3	RPN1			RALGPS2	LAMC1		MMD	ATP1A1			GSAP	RASSF6		MARCKS	ASH1L			HCG18		TRA2B	OSBPL5		TGFBR2		FABP5	PELI1		ARHGAP25	TSC22D2				MAP3K1		NUDT3		PPP1R18	BIN1	IRF2BP2	HIST2H2AC
Regulated gene 43	PPARGC1B	SRSF7	CDV3			CEP350	NEK7		BPTF	POGZ			DMTF1	PARM1		RWDD1	LMNA			CDKN1A		G3BP2	E2F8		STT3B		CCNE2	SERTAD2		KDM3A	MME				ERBIN		CASP8AP2		CLIC1	KYNU	LYST	MCL1
Regulated gene 44	LCP2	REL	SRPRB			DHX9	BTG2		BCL2	ADAR			ZNF800	CCNI		GARS	MEF2D			SNX9		HNRNPD	PRSS23		EIF1B		DSCC1	MXD1		EIF2AK3	TIPARP				FAM13B		FBXL4		CPNE5	C2orf88	ERO1B	POGZ
Regulated gene 45	CPEB4	B3GNT2	SSR3			IVNS1ABP	ZBED6			ASH1L			SLC9A7	H2AFZ		EIF4H	ETV3			C7orf50		H2AFZ	CTSC		SNRK		GLDC	EGR4		MAP4K4	SKIL				KDM3B		STX7		CCDC167	TRAK2	ZBTB18	ETV3
Regulated gene 46	SFXN1	PELI1	CCNL1			RGS2	MDM4			ETV3			STAG2	UBE2D3		BUD31	PEA15			GPR146		UBE2D3	MCM10		LZTFL1		MELK	RMND5A		CCDC93	PIK3CA				CLINT1		SYNE1		NCOA7	PNKD	EFCAB2	SLC19A2
Regulated gene 47	CANX	MXD1	FNDC3B			NEK7	NUCKS1			PRRC2C			PLEKHA2	TIFA		HIPK2	SFT2D2			SYAP1		SNHG8	ZWINT		FOXP1		RRM1	EIF2AK3		UBXN4	TRA2B				PANK3		PHF14		MAP7	CTDSP1	TRIM58	PRRC2C
Regulated gene 48	GMNN	EGR4	TRA2B			BTG2	TRAF5			TOR1AIP1			PDE7A	SNHG8		RBM3	GORAB			SAT1		NAF1	BICC1		ZBTB11		E2F8	MAL		ZEB2	TAPT1				RREB1		CDCA7L		TIAM2	THAP4	ID2	TOR1AIP1
Regulated gene 49	HMGN4	MTHFD2	CCDC50			ZBED6	LBR			CEP350			NCOA2	SLC7A11		KLF10	PRRC2C			TSPYL2		CDKN2AIP	FAS		USF3		CDCA5	SLC20A1		EPC2	DHX15				NUP153		FAM126A		AHR	TADA3	YWHAQ	IER5
Regulated gene 50	HMGA1	RNF103	H2AFZ			MDM4	ENAH			IER5			SMARCA2	HPGD		PVT1	CEP350			ALG13		ANKRD37	CEP55		GOLGB1		SMCO4	ACTR3		NR4A2	STIM2				C6orf62		SNX10		LAT2	ARPC4	ODC1	DHX9
Regulated gene 51	VEGFA	EIF2AK3	UBE2D3			ELK4	ITPKB			DHX9			ERCC6L2	BASP1		PSAT1	XPR1			CXorf40A		SUB1	MKI67		RASA2		ZWINT	NR4A2		BAZ2B	RELL1				PRRC2A		CDK13		TBXAS1	PDCD6IP	RHOB	IVNS1ABP
Regulated gene 52	SUN1	DUSP2	PAPSS1			LPGAT1	LYST			IVNS1ABP			RABGAP1	TARS		IARS	DHX9			EMD		TARS	PTMS		TSC22D2		BICC1	CHRNA1		MARCH7	KLF3				TMEM30A		IKZF1		GSTK1	NDUFAF3	DNAJC27	RGS2
Regulated gene 53	BZW2	ARID5A	OSTC			TP53BP2	ERO1B			MDM4			SETX	PDE4D		NINJ1	IVNS1ABP			DUSP4		PLK2	KLRC3		SIAH2		CDK1	ZNF804A		TLK1	NSUN7				PHIP		LAT2		ZYX	GNAI2	RBKS	CDC73
Regulated gene 54	H2AFV	RANBP2	SEC24D			LBR	ZBTB18			ELK4			ZNF143	BTF3		ARPC5L	CDC73			PABPC1		CCNH	TROAP		MME		DNAJC9	GLS		SP3	APBB2				SCAF8		GTF2I		AP1S2	ARL6IP5	YPEL5	LINC01353
Regulated gene 55	VOPP1	CYTIP	HPGD			SDE2	EFCAB2			RCOR3			ZBED5	JMY		ST6GALNAC4	ZNF281			B4GALT1		HNRNPA0	CABP1		TIPARP		CEP55	NABP1		WIPF1	CHIC2				TNRC18		RSBN1L		ARX	CD96	LBH	BTG2
Regulated gene 56	PTPN12	TANK	SPCS3			IRF2BP2	CNST			TRAF5			RSF1	TCF7		FNBP1	KDM5B			NR4A3		EGR1	DIAPH3		PIK3CA		HELLS	CCNYL1		HNRNPA3	CNOT6L				AVL9		ZKSCAN1		HR	GCSAM	ATL2	PPP1R15B
Regulated gene 57	GNB2	ASNSD1	BASP1			ARID4B	TRIM58			RRP15			PCF11	EGR1		CARS	BTG2			PPFIBP2		TAF7	GRTP1-AS1		GNB4		MKI67	PIKFYVE		NFE2L2	RASGEF1B				KMT2C		PRPS2		CHRNA6	GRAMD1C	SRSF7	DYRK3
Regulated gene 58	MDFIC	GLS	SUB1			ZBTB18	ZNF672			DUSP10			APLP2	HSPA9		RHOG	ZBED6			STX5		PRR7	TFDP1		KLHL24		TUBA1B	CUL3		ZC3H15	AFF1				RBM33		CYBB		DNAJC5B	TIMMDC1	MAP4K3	PPP2R5A
Regulated gene 59	IRF5	BZW1	TARS			ADAM17	SNTG2			TP53BP2			GALNT6	NPM1		SLC3A2	MDM4			WDR74		SQSTM1	PTGER2		ST6GAL1		TROAP	NCL		GLS	TET2				USP9X		ARHGEF6		PAG1	EAF2	ZFP36L2	ATF3
Regulated gene 60	EZH2	CUL3	F2R			GEN1	KIDINS220			LBR			IRAK3	PXDC1		RELA	ELK4			NEAT1		IRF4	CDKN3		LPP		TMPO	TRNT1		STK17B	SPRY1				RLIM		PLEKHA2		PTP4A3	CD86	PRKCE	DUSP10
Regulated gene 61	ELF4	NCL	ELL2			PUM2	TRIB2			SDE2			SCYL2	NOL7		CXCR5	RASSF5			EHBP1L1		RIOK1	DLGAP5		SH3BP2		C12orf75	RAB5A		BZW1	ELF2				BRWD3		PCMTD1		PSIP1	ZBTB38	MSH6	TP53BP2
Regulated gene 62	COX6C	THUMPD3-AS1	VDAC1			ITSN2	PUM2			RBM34			HECTD4	IER3		KLF6	MAPKAPK2			SC5D		CD83	ALDH1A2		TAPT1		CIT	NR1D2		CUL3	KLHL2				DOCK11		PDP1		SIT1	AP2M1	FOXN2	IBA57
Regulated gene 63	TSTA3	IRAK2	SEC24A			PPP1CB	ATAD2B			LYST			MYCBP2	HLA-B		MAP3K8	RCOR3			IDI1		MYLIP	CCNB2		DHX15		RAN	OXSR1		AGFG1	CDKN2AIP				XIAP		PLEKHF2		GSN	SH3BP2	REL	SPRTN
Regulated gene 64	CDKN2A	NR1D2	EGR1			WDR43	ITSN2			ERO1B			ARHGEF7	HSPA1B		ANXA7	TRAF5			CREM		ZNRD1	KIF23		STIM2		DIAPH3	CSRNP1		FARP2	MARCH6				PCM1		MTSS1		NEK6	MFSD10	B3GNT2	IRF2BP2
Regulated gene 65	GRHPR	CMTM6	SIL1			YPEL5	YPEL5			CEP170			STRN3	NEU1		FAS	LPGAT1			DDX21		TRIM39	PKMYT1		ARAP2		TFDP1	CTNNB1		ARL8B	NIPBL				NCOA2		SMARCA2		ARPC5L	SEL1L3	SERTAD2	ERO1B
Regulated gene 66	SLC35D2	WDR48	HNRNPAB			PRKD3	BIRC6			ZBTB18			NUMB	CDKN1A		GOT1	PPP2R5A			SRGN		SRSF3	PAQR4		RELL1		CDKN3	ABHD5		EDEM1	IL6ST				RNF19A		UHRF2		C9orf139	HOPX	CEP68	HNRNPU
Regulated gene 67	NANS	CSRNP1	CANX			EML4	CRIM1			HNRNPU			MGA	VEGFA		PDCD4	DUSP10			DDIT4		HSP90AB1	SHCBP1		TBC1D1		DLGAP5	ARF4		RFTN1	GPBP1				UBR5		GCNT1		CRACR2B	BANK1	RAB1A	EFCAB2
Regulated gene 68	RALGDS	EIF1B	SQSTM1			PPM1B	ATL2			AHCTF1			MYEF2	HSP90AB1		KRAS	MIA3			DUSP5		PTP4A1	GINS2		KLF3		MTHFD1	ARF4-AS1		RAB5A	PIK3R1				AZIN1		SETX		LMO2	TIFA	AAK1	AHCTF1
Regulated gene 69	PPFIBP2	ABHD5	VARS			PRKCE	MAP4K3			ADAM17			GABPB1-AS1	PRDM1		GRASP	TP53BP2			PWWP2B		SYNCRIP	CDT1		NSUN7		IFI27L1	KBTBD8		NR1D2	TNPO1				UBQLN1		RNF141		EHD1	ANXA5	MXD1	YWHAQ
Regulated gene 70	CYB5R2	KLHL18	BRD2			TTC7A	ZFP36L2			WDR35			FAM214A	MARCKS		MARS	LBR			INPP5A		AKIRIN2	AURKB		APBB2		GLRX5	ARL13B		NGLY1	LNPEP				GAPVD1		ZBED5		POU2AF1	TMEM154	SNRPG	ODC1
Regulated gene 71	CD82	DCP1A	SRSF3			FBXO11	PPM1B			PUM2			ADAM10	PERP		DDIT3	ERO1B			GABARAPL1		CNR1	CCL5		ATP8A1		CCNB2	ZBTB11		TGFBR2	CHD1				ZBTB43		FAM111A		FLI1	IRF2	EGR4	RHOB
Regulated gene 72	DDB1	ARF4	RUNX2			FOXN2	TTC7A			ATAD2B			RABEP1	CITED2		RAP1B	ZBTB18			SOX5		AMD1	CDC6		CEP135		KIF23	NFKBIZ		STT3B	AFF4				SPTAN1		BIRC3		ITGB1	GAPT	RMND5A	DNAJC27
Regulated gene 73	SLC3A2	KBTBD8	TRAM2			REL	PSME4			ITSN2			SSH2	STX11		RAB21	HNRNPU			GRASP		SGK1	TK1		CENPC		FANCI	NAA50		EIF1B	NR3C1				SETX		CBL		ANK3	MEF2C	EIF2AK3	ASXL2
Regulated gene 74	PPP1R14B	NFKBIZ	PTP4A1			USP34	BCL11A			DNAJC27			SYNRG	MTHFD1L		UBE2N	AHCTF1			NR4A1		TNFAIP3	TYMS		RASGEF1B		MESP1	ZBTB20		CTNNB1	PRPF4B				FAR1		ETS1		FAS	GLRX	DUSP2	RBKS
Regulated gene 75	EHD1	PHLDB2	UBE2J1			PELI1	REL			PPP1CB			ATP6V0A1	TIAM2		HSP90B1	ADAM17			SYT1		SF3B5	PCNA		AFF1		PRC1	GSK3B		SNRK	JARID2				PIK3C2A		FLI1		CALHM2	TNFAIP8	AFF3	PPP1CB
Regulated gene 76	CORO1B	NAA50	CCNC			SERTAD2	USP34			WDR43			KANSL1	AHR		RHOF	GEN1			SH2B3		ZBTB2	TPX2		PPM1K		PKMYT1	CDV3		SETD2	ZNF451				RAB30		LARP4B		CD27	UBE2D2	NCK2	YPEL5
Regulated gene 77	TCIRG1	IQCB1	PRDM1			RAB1A	PELI1			YPEL5			ZFY	TOMM7		RSRC2	PUM2			VPS37B		ARL4A	E2F1		CAMK2D		SHCBP1	TSC22D2		DCP1A	PHF3				PICALM		FAM107B		PTMS	ANXA6	UXS1	ATL2
Regulated gene 78	EED	H1FX	MAN1A1			PPP3R1	CEP68			BIRC6			TTC28	CYCS		SLC7A1	RHOB			UBC		TRA2A	UBE2C		SPRY1		CENPN	LEKR1		ARF4	OGFRL1				PAFAH1B2		ADK		LIN7A	LCP2	SLC20A1	SRSF7
Regulated gene 79	CTSC	CDV3	PERP			KDM3A	MXD1			PRKD3				GARS		NFKBIA	ATAD2B			ZNF10		GARS	UHRF1		ELF2		GCSH	CCNL1		FOXP1	PHIP				KMT2A		ADD3		C12orf74	RGS14	ZEB2	EML4
Regulated gene 80	ACAT1	TSC22D2	CITED2			EIF2AK3	ZNF638			ATL2				STK17A		MAPK1IP1L	ITSN2			RGCC		KBTBD2	SPC24		SETD7		CDT1	KPNA4		ZBTB11	ZNF292				BCL9L		ABLIM1		NUDT4	GRK6	NR4A2	ZFP36L2
Regulated gene 81	UPF2	DHX36	STX11			AFF3	KDM3A			EML4				SNHG15		WARS	PPP1CB			CALM1		STK17A	ASF1B		MAML3		AURKB	HES1		USF3	BACH2				USP6NL		TMEM19		PLXNC1	LTB	BAZ2B	PRKCE
Regulated gene 82	VIM	CCNL1	TIAM2			MAP4K4	RMND5A			PPM1B				UPP1		CHAC1	BIRC6			SLC25A29		SNHG15	SLC1A5		KLHL2		COPS3	ATP13A3		NAA50	BCLAF1				ABI1		PPP1R12A		C12orf75	GPSM3	RBMS1	CALM2
Regulated gene 83	ACTA2	SKIL	KDELR2			GCC2	EIF2AK3			MSH6				SBDS		RSL24D1	PRKD3			RASGRP1		SBDS	AP2S1		NIPBL		RAD51C	TMEM44-AS1		GOLGB1	UTRN				KIF5B		LTA4H		TESC	WDR46	GALNT3	MSH6
Regulated gene 84	TBC1D12	TRA2B	GARS			CCDC93	TMEM131			FBXO11				ASNS		RAB8B	EML4			GNB5		EIF4H	PRR5		RICTOR		SKA2	TFRC		PARP14	PPIL4				TM9SF3		TMPO		GJA3	ETV7	CERS6	FOXN2
Regulated gene 85	TRIM8	BCL6	PPIA			MAP3K2	AFF3			FOXN2				BUD31		MORF4L1	ZFP36L2			RBPMS2		BUD31			HMGCS1		TK1	SEL1L3		CDV3	PLEKHG1				LCOR		C12orf42		MICU2	STK38	CHRNA1	PSME4
Regulated gene 86	CCND2	BLOC1S4	UPP1			RAB3GAP1	MAP4K4			PPP4R3B				IRF5		ZFAND6	PPM1B			ARIH1		MEPCE			PARP8		TYMS	AREG		MSL2	ARID1B				SHOC2		ATXN2		FGF9	CPNE5	AGPS	SPTBN1
Regulated gene 87	SOX5	CENPC	GNB2			UBXN4	NCK2			REL				HIPK2		UBE2I	TTC7A			CIB1		IFRD1			IL6ST		NDC80	G3BP2		SLC25A36	SNX9				FAM160B1		HECTD4		AMER2	CCDC167	TTC30A	RTN4
Regulated gene 88	SPATS2	YTHDC1	HIPK2			CXCR4	UXS1			USP34				TBXAS1		FBRS	MSH6			LITAF		CAPZA2			PIK3R1		IMPA2	ARHGAP24		RASA2	WTAP				WNK1		LRCH1		LINC00426	PRDM1	SESTD1	REL
Regulated gene 89	NXPH4	H2AFZ	DDX3X			SPOPL	INSIG2			PELI1				COX7B		CYLD	PSME4			COQ7		RHEB			TNPO1		PCNA	H2AFZ		XRN1	GNA12				ERC1		RNASEH2B		ABCC4	NT5DC1	STK17B	B3GNT2
Regulated gene 90	STAC3	NFKB1	RBM3			ZEB2	UBXN4			AFTPH				ITM2A		TRAF4	REL			ITGAX		GLA			SSBP2		TPX2	NFKB1		TSC22D2	TRA2A				CHD4		TMED8		COCH	HDDC2	BZW1	PELI1
Regulated gene 91	DTX3	UBE2D3	OGT			EPC2	CXCR4			SERTAD2				BEX2		GGNBP2	USP34			ANKRD11		SARAF			LNPEP		MYBL2	UBE2D3		MBNL1	KBTBD2				EIF4B		MTMR10		PAX9	STX7	CLK1	SERTAD2
Regulated gene 92	OAS1	TIFA	COX7B			RIF1	ZEB2			RAB1A				RIPK2		RARA	B3GNT2			CHRNE		LETM2			SNX2		DNMT1	TBCK		CCNL1	DMTF1				SP1		SLC12A6		LGALS3	PERP	TRAK2	RAB1A
Regulated gene 93	ABCB9	SNHG8	SSR4			NR4A2	MBD5			ACTR2				KLF10		EIF1	PELI1			WSB1		FABP5			MARCH3		ASF1B	SNHG8		PIK3CA	ABCB4				OSBPL8		ADAM10		RASGRP1	ABRACL	ADAM23	MXD1
Regulated gene 94	CDK2AP1	SETD7	NUGGC			CYTIP	EPC2			PPP3R1				PSAT1		SNX11	AFTPH			RARA		ZFAND5			RAPGEF6		LIG1	SCLT1		KLHL24	FAM133B				ATP2A2		ZNF592		TEX9	HDAC9	KLF7	EGR4
Regulated gene 95	SLC15A4	SMARCA5	TCEA1			BAZ2B	PKP4			KDM3A				IARS		UBALD2	TET3			DDX5		CKS2			FNIP1		DONSON	NOCT		TRA2B	CASD1				MED13L		TAF15		CYP1A1	CDCA7L	CCNYL1	MAT2A
Regulated gene 96	GTF3A	NAF1	TRAM1			MARCH7	WDSUB1			RMND5A				ANP32B		ARHGDIA	KDM3A			KPNA2		IARS			AFF4		CHAF1B	SETD7		RUBCN	KMT2E				SPPL3		IKZF3		UBE2I	SKAP2	IKZF2	KDM3A
Regulated gene 97	HNRNPC	CDKN2AIP	FABP5			COBLL1	BAZ2B			TMEM131				TRAF1		PMAIP1	EIF2AK3			H3F3B		DUSP8			PAIP2			SMARCA5		FYTTD1	HBP1				PAN3		ZNF652		BAIAP3	MYO1G	WNT10A	RMND5A
Regulated gene 98	ITPK1	ACSL1	MTDH			TLK1	MARCH7			MAP4K4				ARPC5L		NXT1	ANKRD36C			SOCS3		NUP98			NR3C1			FBXW7		TAPT1	PNPLA8				FBXL3		YPEL2		TRADD	CCM2	ACSL3	ASTL
Regulated gene 99	TRAF3	ANKRD37	FBXO32			SP3	RBMS1			RANBP2				HSPA5		EIF2S2	TMEM131			USP36		SLC3A2			PRPF4B			CLCN3		STIM2	ZC3HAV1				TPP2		KLHL14		SCIMP	IKZF1	CUL3	DUSP2
Regulated gene 100	CRIP1	BASP1	TRIB1			NFE2L2	GCA			ACTR3				FAM102A		CEBPB	MAP4K4			CSNK1D		SRPRA			MAK			CDKN2AIP		RELL1	LUC7L2				CHD8		PKIG		ITGA3	STYXL1	NCL	SNRNP200
Regulated gene 101	NOP10	TARS	VCP			ZC3H15	GALNT3			CCDC93				FNBP1		R3HDM4	RANBP2			METRNL		IDI1			JARID2			ANKRD37		KLF3	INSIG1				PPM1A		GRK3		COX4I2	ARPC1B	DGKD	AFF3
Regulated gene 102	ANXA2	HMGCS1	ZFAND5			GLS	TTC21B			CCNT2				TUBB4B		MIDN	SLC20A1			CHMP1B		ARL5B			DTNBP1			ANKRD33B		APBB2	CA5B				PCNX1		MYH9		EYA2	TSC22D4	ARL4C	MAP4K4
Regulated gene 103	PKM	PARP8	PSAT1			STK17B	CERS6			RAB3GAP1				IFITM1		CD70	ACTR3			LDLRAD4		OTUD1			SOX4			BASP1		CHIC2	RPS6KA3				YY1		DDX17		TSHZ2	SLC12A9	HDAC4	RANBP2
Regulated gene 104	SCAMP2	IL6ST	CKS2			ANKRD44	PHOSPHO2			SPOPL				RNH1		ICAM1	CCDC93			RNF138		MAP3K8			NUDT3			HMGCS1		CENPC	RLIM				FAM214A		SCAF4		PLPP2	SH2B2	TRNT1	SLC20A1
Regulated gene 105	ZFAND6	PLK2	IARS			BZW1	SESTD1			ZEB2				CRACR2B		CALR	MAP3K2			TCF4		JMJD1C			PIM1			PARP8		YTHDC1	STAG2				PEAK1		IFNAR1		MED16	SYPL1	ITPR1	TMEM185B
Regulated gene 106	CIB1	PDE4D	SEC61B			INO80D	ITGA4			EPC2				DUSP8		ADGRE5	FAM168B			CST7		GOT1			CD2AP			PLK2		G3BP2	RAP2C				AKAP13				OAZ1	MTPN	EMC3	NR4A2
Regulated gene 107	MPG	JMY	ARPC5L			ZDBF2	MYO1B			RIF1				KRTAP5-AS1		CEBPG	PLEKHB2			PHF20		OAT			KHDRBS2			PDE4D		CNOT6L	AGPAT5				SRRM2				CD70	TBXAS1	CCDC174	CHRNA1
Regulated gene 108	NTHL1	CCNH	HSPA5			PIKFYVE	SLC39A10			NR4A2				CARS		NFKBID	UBXN4			RBM38		STRAP			LMBRD1			ZSWIM6		RASGEF1B	SARAF				SMG1				IL27RA	GSTK1	RFTN1	TTC30B
Regulated gene 109	ECI1	ELL2	FAM102A			ACSL3	STK17B			BAZ2B				RHOG		BCL3	SPOPL			SLCO4A1		SLC38A2			COL19A1			JMY		HNRNPD	KAT6A				USP10				HOMER3	ATP6V0E2	PLCL2	ZNF804A
Regulated gene 110	GPT2	CHD1	TUBB4B			CUL3	ANKRD44			MARCH7				SLC3A2		SLC1A5	EPC2			COL9A3		RND1			OGFRL1			CCNH		AFF1	RB1CC1				GSE1				PRODH	AP1S2	SATB1	GLS
Regulated gene 111	DUS2	FEM1C	NUCB2			AGFG1	BZW1			GALNT3				EHD1		BBC3	RIF1			GZMM		NR4A1			PHIP			ELL2		DNAJB14	LYN				NCOR1				MIAT	CYBB	KCNH8	NABP1
Regulated gene 112	COTL1	FNIP1	AHNAK			TRIP12	TRAK2			TLK1				POU2AF1		PPP1R15A	NR4A2			GADD45B		RAB21			AKIRIN2			RGMB		TET2	E2F5				CLTC				CSTB	WAS	NR1D2	STK17B
Regulated gene 113	PIEZO1	PPP2CA	SLC3A2			DGKD	STRADB			HAT1				H2AFX		ATF5	BAZ2B			PTPRS		CCDC59			BACH2			CHD1		CAMK2D	YWHAZ				MED13				COL18A1	CYSLTR1	STT3B	SF3B1
Regulated gene 114	PITPNA	SAR1B	FKBP2			ARL4C	FAM117B			SP3				HSPA8		XBP1	MARCH7			TNFSF9		SLC25A3			PNISR			FEM1C		ELF2	RRM2B				HELZ					MCTS1	CMTM7	COQ10B
Regulated gene 115	WDR81	HNRNPA0	NEAT1			LRRFIP1	INO80D			HNRNPA3				KLF6		ATF4	COBLL1			ADGRE5		DYNLL1			SESN1			SLC12A2		USP38	FAM91A1				ANKRD12					PTK2B	MLH1	BZW1
Regulated gene 116	B9D1	FAM53C	RDX			FARP2	ZDBF2			NFE2L2				ARID5B		SNU13	PPIG			ZBTB32		RSRC2			WASF1			FNIP1		SMARCA5	AGO2				PPP4R1					TPD52	OXSR1	CLK1
Regulated gene 117	MAP2K3	EGR1	FDX1			ARL8B	ADAM23			SESTD1				PPA1		PIM3	TLK1			ZFP36		UBC			BCLAF1			AFF4		CDKN2AIP	UHRF2				SETBP1					MTDH	CSRNP1	CCNYL1
Regulated gene 118	CNP	ETF1	CADM1			EDEM1	CREB1			ZC3H15				DDIT4		ZBTB21	SP3			SPTBN4		SAP18			UTRN			EGR1		ZFR	HNRNPK				C18orf25					THEM6	CTNNB1	ACSL3
Regulated gene 119	SLC4A1	TAF7	HYOU1			IQSEC1	KANSL1L			GLS				GHITM		COL18A1	NFE2L2			ZNF331		POMP			PLEKHG1			PURA		NIPBL	ABCA1				ZCCHC2					CYHR1	SNRK	CUL3
Regulated gene 120	SLC25A39	CSNK1A1	H2AFX			ANKRD28	IKZF2			SLC39A10				FAS			ZC3H15			LILRB2		SLC7A1			ARID1B			TAF7		PTGER4	EHMT1				ITCH					C8orf82	ABHD5	NCL
Regulated gene 121	GRN	PRR7	HSPA8			PLCL2	ACSL3			STK17B				GOT1			GLS			UBE2S		ELF1			SNX9			RBM22		PARP8	KDM2A				RBM12					PSIP1	ARIH2OS	ARL4C
Regulated gene 122	PPP1R9B	SQSTM1	OPTN			RAB5A	CUL3			ANKRD44				PDCD4			STAT4			RTN4R		INTS6			PHF10			DUSP1		MAP3K1	RAB30				NCOA3					SIT1	IP6K1	LRRFIP1
Regulated gene 123	ACSF2	IRF4	ITGB1			UBE2E2	IRS1			BZW1				ENO2			SLC39A10			JOSD1		IRS2			ARL4A			PRR7		GPBP1	ZBTB16				PTPN1					TLN1	RBM6	PER2
Regulated gene 124	CBX4	SERPINB9	PPA1			NR1D2	RHBDD1			FAM126B				GPRC5D			STK17B			TRABD		RBM23			TSPAN13			SQSTM1		PIK3R1	DDX6				ADNP					ZCCHC7	ARF4	HDAC4
Regulated gene 125	ARHGDIA	TUBB2A	EIF3A			NGLY1	AGFG1			INO80D				KRAS			ANKRD44					MAPK1IP1L			CDCA7L			BTNL9		TNPO1	USP6NL				ILF3					OSTF1	ARF4-AS1	TRNT1
Regulated gene 126	TUBB6	PXDC1	MKI67			TGFBR2	DGKD			ZDBF2				SLC38A2			BZW1					SRSF5			TRA2A			TUBB2A		JMY	MPP7				TNRC6B					GCNT1	FOXP1	BHLHE40
Regulated gene 127	SERPINB8	PHACTR1	LDHB			STT3B	ITPR1			PIKFYVE				MARS			FAM126B					NSMCE3			KIAA0895			PXDC1		ELL2	ZEB1				EP300					ERP44	ARL13B	EDEM1
Regulated gene 128	VSTM2L	CD83	BHLHE41			CLASP2	THUMPD3-AS1			ACSL3				DDIT3			INO80D					USP8			AUTS2			CAGE1		LNPEP	MARCH8									MAPKAP1	ZBTB11	EMC3
Regulated gene 129	ADRM1	MYLIP	SLC38A2			WDR48	NR2C2			CUL3				XPOT			CCNYL1					RSL24D1			DMTF1			MYLIP		CHD1	JMJD1C									FBXW5	NFKBIZ	RAF1
Regulated gene 130	RGS19	C6orf62	VDR			CTNNB1	CAPN7			AGFG1				RAP1B			PIKFYVE					MORF4L1			TMEM243			NUP153		PJA2	KAT6B									SIGIRR	PHLDB2	IQSEC1
Regulated gene 131	ARID3A	HIST1H1E	TUBA1C			SEC22C	SH3BP5			TRIP12				NAP1L1			ACSL3					FUS			ABCB4			SOX4		DMXL1	SAMD8									MOB2	USF3	NR1D2
Regulated gene 132	MYDGF	ZNRD1	SPATS2			NKTR	RFTN1			LRRFIP1				NUDT4			CUL3					CMC2			FAM133B			HCG18		CEP120	MXI1									LSP1	CCDC191	NGLY1
Regulated gene 133	LDLR	TRIM39	TMBIM6			SETD2	PLCL2			FARP2				UBE2N			AGFG1					PER1			CASD1			TRIM39		CSNK1G3	CACUL1									LMO2	QTRT2	STT3B
Regulated gene 134	ACP5	GNL1	MARS			QRICH1	SATB1			ARL8B				TESC			TRIP12					WSB1			ORAI2			GNL1		AFF4	PLEKHA1									SPI1	ZXDC	CLASP2
Regulated gene 135	MAN2B1	PPP1R10	RAP1B			PBRM1	KCNH8			VHL				DYNLL1			DGKD					TRAF4			HBP1			PRR3		PPP2CA	YBX3									CYB561A3	HMCES	OXSR1
Regulated gene 136	PRDX2	BRD2	NAP1L1			DCP1A	UBE2E2			RAF1				SAP18			LRRFIP1					CCL3			FAM3C			PPP1R10		HNRNPA0	SCAF11									MAP4K2	H1FX	CSRNP1
Regulated gene 137	TPM4	PHF1	UBE2N			FOXP1	TOP2B			CAPN7				SLC7A1			ILKAP					CWC25			ZNF800			PHF1		ETF1	BAZ2A									EHD1	ASTE1	CTNNB1
Regulated gene 138	UQCRFS1	SRSF3	SLC25A3			CGGBP1	SLC4A7			ANKRD28				PNP			FARP2					EIF1			CA5B			SRSF3		HSPA9	USP15									BANF1	MSL2	TRAK1
Regulated gene 139	PPP1R14A	CDKN1A	C12orf75			ZBTB11	TGFBR2			PLCL2				COCH			ITPR1					TOB1			SCML1			CDKN1A		NR3C1	ATXN7L3B									ANKRD13D	TSC22D2	SEC22C
Regulated gene 140	ACTN4	FOXP4	TESC			CD47	STT3B			SATB1				NFKBIA			BHLHE40					DYNLL2			RPS6KA3			TRAM2		CNOT8	DUSP6									PPP1CA	SIAH2	ABHD5
Regulated gene 141	GEMIN7	HSP90AB1	DYNLL1			USF3	WDR48			RAB5A				DNAAF2			ARL8B					H3F3B			RPGR			PTP4A1		SLU7	BTG1									UCP2	DHX36	SETD2
Regulated gene 142	AP2S1	ZNF451	RSRC2			NAA50	CTNNB1			NR1D2				ARF6			THUMPD3-AS1					CHMP1B			MID1IP1			SYNCRIP		PANK3	CHPT1									ATM	MME	GMPPB
Regulated gene 143	PRMT1	PTP4A1	UBC			ZBTB20	TRAK1			NGLY1				LGALS3			RAF1					RNMT			RLIM			CNR1		CREBRF	TCP11L2									POU2AF1	TIPARP	IP6K1
Regulated gene 144	PPP6R1	COL19A1	RAN			PARP15	NKTR			TGFBR2				DHRS7			IQSEC1					RNF138			MORF4L2			PNRC1		PRPF4B	MED13L									HSPA8	LEKR1	RBM5
Regulated gene 145	RPS19BP1	PHIP	POMP			ZNF148	SNRK			STT3B				JDP2			FGD5-AS1					PMAIP1			AGPAT5			CD24		JARID2	NUP58									ETS1	CCNL1	WDR82
Regulated gene 146	PARVB	SYNCRIP	LGALS3			MSL2	SETD2			CMTM6				WARS			CAPN7					NOP56			MICU3			AMD1		HLA-DQB1	PAN3									FLI1	RPL22L1	DCP1A
Regulated gene 147	PRR5	AKIRIN2	PSMA3			STAG1	SFMBT1			CLASP2				CHAC1			RAB5A					PRNP			BNIP3L			REV3L		BRD2	FOXO1									CELF2	ZMAT3	ARF4
Regulated gene 148	PDXK	CNR1	CALM1			RASA2	APPL1			MLH1				RSL24D1			NR1D2					PCNA			SARAF			NCOA7		SRSF3	ITM2B									VIM	PIK3CA	ARF4-AS1
Regulated gene 149		PNRC1	IFI27L1			TSC22D2	FOXP1			GOLGA4				TEX9			TOP2B					MAPRE1			PLEKHA2			SGK1		BTBD9	RBM26									PIP4K2A	GNB4	FOXP1
Regulated gene 150		SESN1	WARS			MBNL1	CGGBP1			WDR48				RORA			SLC4A7					EIF2S2			RB1CC1			TNFAIP3		ZNF318	ARHGEF7									ITGB1	TRA2B	CHMP2B
Regulated gene 151		AMD1	HSP90AA1			MME	SENP7			CTNNB1				MCRIP2			CMTM6					OSER1			LYN			HECA		CD2AP	SOS2									HK1	EIF4A2	ARL13B
Regulated gene 152		SGK1	EIF5			TIPARP	ZBTB11			SEC22C				UBE2I			CLASP2					CEBPB			E2F5			HIVEP2		ZNF451	DDHD1									PPA1	LPP	ZBTB11
Regulated gene 153		IFNGR1	CHAC1			KPNA4	BBX			SNRK				BAIAP3			OXSR1					GNAS			RRM2B			STX11		PTP4A1	ARID4A									ANAPC16	HES1	NFKBIZ
Regulated gene 154		TNFAIP3	COX5A			PHC3	PHLDB2			SETD2				RSL1D1			WDR48					MIDN			MTSS1			QKI		PHF3	HIF1A									FAS	TAPT1	PHLDB2
Regulated gene 155		HIVEP2	ZFAND6			SKIL	CD200			ARIH2				GSPT1			CTNNB1					GADD45B			SQLE			FSCN1		LMBRD1	RBM25									BLNK	STIM2	ZBTB20
Regulated gene 156		SF3B5	IDH2			PIK3CA	USF3			QRICH1				ATXN2L			SEC22C					ICAM1			ST3GAL1			MIOS		PHIP	UBE3A									PAOX	RELL1	GOLGB1
Regulated gene 157		GINM1	SLCO3A1			ATP11B	KPNA1			IP6K1				NPIPB11			NKTR					ZNF791			ZCCHC7			AHR		ZNF292	INO80									FKBP4	TBC1D1	ZXDC
Regulated gene 158		MTHFD1L	UBE2I			KLHL24	RAB43			WDR82				HERPUD1			SETD2					DNASE2			TLE4			TRA2A		AKIRIN2	SECISBP2L									ARHGDIB	KLF3	H1FX
Regulated gene 159		ZBTB2	BAIAP3			EIF4G1	MSL2			PBRM1				AARS			SFMBT1					IER2			HNRNPK			CYCS		PNRC1	GABPB1-AS1									SSPN	NSUN7	ASTE1
Regulated gene 160		FSCN1	TXNDC11			DNAJB11	STAG1			DCP1A				MAP1LC3B			ARF4					DDX39A			ABCA1			CREB5		BACH2	USP8									SHMT2	APBB2	MSL2
Regulated gene 161		MIOS	GSPT1			LPP	RASA2			SLMAP				SLC7A5			KBTBD8					DNAJB1			KLF4			PURB		FOXO3	FAM214A									IFNG-AS1	ATP8A1	STAG1
Regulated gene 162		AHR	FUS			CCDC50	RNF13			FOXP1				EIF1			ZBTB11					CEBPG			RABGAP1			SNHG15		AMD1	USP3									GLIPR1	CHIC2	ATP1B3
Regulated gene 163		TWISTNB	HERPUD1			UBXN7	TSC22D2			CHMP2B				HEXIM1			NFKBIZ					PAF1			SETX			UPP1		HBS1L	HERC1									LTA4H	AREG	TSC22D2
Regulated gene 164		TRA2A	PSMD7			PAK2	SIAH2			C3orf38				NFE2L1			USF3					FOSB			TMEM41B			ZNF3		BCLAF1	DENND4A									TCTN1	CNOT6L	SIAH2
Regulated gene 165		CYCS	MAP1LC3B			SENP5	MBNL1			SENP7				ERN1			NAA50					BBC3			C11orf58			SYPL1		IFNGR1	ARIH1									MTIF3	PAQR3	DHX36
Regulated gene 166		CREB5	SLC7A5			DHX15	MME			ZBTB11				UBALD2			ZBTB20					ZNF331			DTX4			NAMPT		UTRN	SIN3A									LCP1	BMP3	TIPARP
Regulated gene 167		KBTBD2	SHMT1			STIM2	MYNN			BBX				PYCR1			ARHGAP31					XBP1			PACS1			IFRD1		TAB2	CHD2									RNASEH2B	RASGEF1B	LEKR1
Regulated gene 168		STK17A	WSB1			ARAP2	SEC62			CD47				PMAIP1			GSK3B					MAFF			PGM2L1			ZYX		PPIL4	ARRDC4									LRP10	AFF1	CCNL1
Regulated gene 169		SNHG15	NUFIP2			TBC1D1	GPR160			IFT57				TRIB3			IQCB1					BTG3			RAB30			EZH2		SCAF8	USP10									PCK2	SLC39A8	MLF1
Regulated gene 170		UPP1	ZNF207			KLF3	PHC3			USF3				NXT1			KPNA1					MIR155HG			ZBTB16			TXLNG		SNX9	ANKRD11									MIS18BP1	NFKB1	KPNA4
Regulated gene 171		BCL7B	ERN1			KLHL5	SKIL			ZBTB20				EIF2S2			PARP15					USP16			SIK3			KLHL15		EZR	SSH2									DAAM1	CAMK2D	ATP11B
Regulated gene 172		EIF4H	HID1			APBB2	PIK3CA			GSK3B				ZFAS1			MSL2								APLP2			DDX3X		WTAP	GGNBP2									DHRS7	SNHG8	EIF4G1
Regulated gene 173		HSPB1	UBALD2			ATP8A1	GNB4			GOLGB1				CEBPB			SLC25A36								USP6NL			GLA		PHF10	GPATCH8									ZFP36L1	SPRY1	TRA2B
Regulated gene 174		MEPCE	SRSF2			YTHDC1	ATP11B			IQCB1				GPX4			ATP1B3								NMT2			BEX2		GNA12	BPTF									RPS27L	SCLT1	EIF4A2
Regulated gene 175		NAMPT	SEC14L1			ANKRD17	KLHL24			ZNF148				GNG7			TSC22D2								ZEB1			INTS6L		TRA2A	CYTH1									SNX22	NOCT	HES1
Regulated gene 176		IFRD1	CBX4			G3BP2	ST6GAL1			MSL2				CD70			TIPARP								ZNF487			CXorf40A		HNRNPA2B1	SMCHD1									PKM	ELF2	ATP13A3
Regulated gene 177		TSPAN33	EIF4A3			NUP54	BCL6			STAG1				IER2			KPNA4								RHOBTB1			LONRF1		TAX1BP1	ANKRD12									CSK	RAB33B	TFRC
Regulated gene 178		EZH2	P4HB			CNOT6L	LPP			SLC25A36				DNAJB1			PHC3								ARID5B			EGR3		KBTBD2	RNF138									FBXL16	SETD7	RUBCN
Regulated gene 179		RHEB	ARHGDIA			RASGEF1B	ACAP2			RASA2				HOMER3			SKIL								JMJD1C			TNFRSF10B		HERPUD2	ZNF24									BAIAP3	MAML3	GAK
Regulated gene 180		DNAJB6	PYCR1			HNRNPD	UBXN7			XRN1				CEBPA			PIK3CA								ADK			LETM2		EIF4H	SMAD4									NTHL1	SMARCA5	CCDC96
Regulated gene 181		TXLNG	LMAN1			AFF1	ZNF141			ATR				CEBPG			FXR1								KAT6B			TOX		DMTF1	TCF4									NSMCE1	HHIP-AS1	CPEB2
Regulated gene 182		DYNLT3	PMAIP1			DNAJB14	ADD1			U2SURP				SERTAD1			ATP11B								SAMD8			FABP5		TMEM243	RBM39									IL4R	NAF1	DHX15
Regulated gene 183		DDX3X	NOP56			PPP3CA	ZNF518B			TSC22D2				ZNF296			KLHL24								MXI1			CA2		DBF4	NCOA3									CORO1A	KLHL2	RELL1
Regulated gene 184		RBM3	DSTN			NFKB1	HS3ST1			MBNL1				SLC1A5			EIF4G1								PLEKHA1			RIPK2		FAM133B	ZNFX1									TRADD	NEK1	TBC1D1
Regulated gene 185		TSPYL2	RRBP1			UBE2D3	TAPT1			MME				BBC3			ST6GAL1								FAM53B			GEM		ZNF394	GNAS									APRT	CLCN3	APBB2
Regulated gene 186		BEX2	EIF2S2			TET2	TAPT1-AS1			TIPARP				EMP3			LPP								RIMKLB			PABPC1		KMT2E	NRIP1									DBNDD1	CDKN2AIP	YTHDC1
Regulated gene 187		IL13RA1	DYNLRB1			SEC24B	DHX15			KPNA4				PPP1R15A			CCDC50								YBX3			KLF10		HBP1	BACH1									P2RX5	ANKRD37	ANKRD17
Regulated gene 188		STAG2	RPN2			CAMK2D	STIM2			PHC3				ATF5			HES1								ATF7IP			AZIN1		PNPLA8	BRWD1									PFN1	ZNF622	AREG
Regulated gene 189		CXorf40A	CEBPB			ELF2	ARAP2			PIK3CA				EPN1			TFRC								SCAF11			PVT1		IFRD1	TRAPPC10									FLOT2	PTGER4	G3BP2
Regulated gene 190		CXorf40B	ARID3A			NAA15	RELL1			FXR1				XBP1			UBXN7								SLC38A1			DNAJA1		FAM3C										CISD3	HMGCS1	PAQR3
Regulated gene 191		DUSP4	JSRP1			SMARCA5	TBC1D1			ATP11B				MTFP1			PAK2								USP15			UBAP1		ZNF800										IKZF3	PARP8	PRDM8
Regulated gene 192		LETM2	MYDGF			OTUD4	KLF3			KLHL24				ATF4			SENP5								LEMD3			SMC5		LUC7L2										JUP	IL6ST	RASGEF1B
Regulated gene 193		RB1CC1	SLC25A23			FBXW7	KLHL5			EIF4G1				SNU13			RUBCN								DUSP6			ZFAND5		INSIG1										STAT5B	PLK2	CCSER1
Regulated gene 194		FABP5	GADD45GIP1			KLHL2	NSUN7			TRA2B				COL18A1			FYTTD1								BTG1			UBQLN1		RBM33										UBTF	ZSWIM6	EIF4E
Regulated gene 195		CA2	NDUFB7			MARCH6	APBB2			CCDC50							DHX15								CHPT1			CKS2		DNAJB6										SCPEP1	JMY	H2AFZ
Regulated gene 196		RIPK2	UQCRFS1			ZFR	ATP8A1			OPA1							STIM2								TCP11L2			GADD45G		CA5B										RAB37	SSBP2	PPP3CA
Regulated gene 197		OTUD6B-AS1	CEBPG			NIPBL	ATP10D			HES1							ARAP2								TMEM263			NR4A3		ZFX										RALBP1	CCNH	NFKB1
Regulated gene 198		UBR5	SERTAD1			RICTOR	FRYL			PPP1R2							KLF3								PPTC7			UGCG		USP9X										RAB31	SNX2	MANBA
Regulated gene 199		KLF10	KCNN4			HMGCS1	CHIC2			UBXN7							KLHL5								HIP1R			TRAF1		KDM6A										TTC39C	MARCH3	UBE2D3
Regulated gene 200		ENY2	FOSB			PARP8	TMEM165			SENP5							PDS5A								VPS37B			NEK6		USP11										MBD2	SLC12A2	SEC24B
Regulated gene 201		SQLE	BBC3			MAP3K1	CEP135			RUBCN							FRYL								ZNF10			FAM102A		RBM3										CPNE1	FNIP1	SNHG8
Regulated gene 202		TRIB1	EMP3			GPBP1	CENPC			ZNF518B							CHIC2								MTMR6			SPTAN1		STAG2										MED16	IRF1	JADE1
Regulated gene 203		AGO2	ATF5			ERBIN	DCK			BOD1L1							ANKRD17								NUP58			FNBP1		RAP2C										CNN2	AFF4	SCLT1
Regulated gene 204		PLIN2	UBE2S			PIK3R1	CNOT6L			TAPT1							G3BP2								PAN3			RALGDS		PCM1										POLR2E	PPP2CA	NOCT
Regulated gene 205		DNAJA1	SMARCB1			TNPO1	BMP2K			DHX15							NUP54								FOXO1			DUSP8		SARAF										TCF3	HNRNPA0	RAB33B
Regulated gene 206		KLF9	DERL3			LHFPL2	PAQR3			STIM2							CNOT6L								ITM2B			KRTAP5-AS1		TACC1										S1PR4	EGR1	SETD7
Regulated gene 207		ZFAND5	XBP1			LNPEP	RASGEF1B			ARAP2							PAQR3								RB1			WDR74		KAT6A										FCER2	PURA	USP38
Regulated gene 208		TLE4	EWSR1			CHD1	AFF1			RELL1							RASGEF1B								WDFY2			NEAT1		RB1CC1										LYL1	TAF7	SMARCA5
Regulated gene 209		UBQLN1	LGALS1			PJA2	PPM1K			TBC1D1							HNRNPD								PCDH9			KDM2A		LYN										AP1M1	ADRB2	OTUD4
Regulated gene 210		CKS2	ATF4			CSNK1G3	HERC3			KLF3							ARHGAP24								RBM26			RELT		TP53INP1										SLC25A42	RBM22	FBXW7
Regulated gene 211		GADD45G	RBX1			CDC42SE2	SLC39A8			NSUN7							DNAJB14								IRS2			UVRAG		RNF19A										ACTN4	NIPAL4	NAF1
Regulated gene 212		IARS	MEI1			IRF1	NFKB1			APBB2							NFKB1								SOS2			PCF11		PABPC1										GMFG	DUSP1	NEK1
Regulated gene 213		NINJ1	CCT8			KDM3B	LEF1			FRYL							UBE2D3								PCNX4			ANKRD42		YWHAZ										POU2F2	CREBRF	CLCN3
Regulated gene 214		KLF4	PDXK			NR3C1	CAMK2D			CHIC2							TET2								SYNE2			CHORDC1		RRM2B										VASP	PRR7	CDKN2AIP
Regulated gene 215		TRAF1	COL18A1			CNOT8	SPRY1			CEP135							SEC24B								RBM25			SIK2		RAD21										NOSIP	CAGE1	ANKRD37
Regulated gene 216		TUBB4B				CYFIP2	ELF2			REST							NOCT								FOS			IL10RA		FAM91A1										PTOV1	RIOK1	NIPBL
Regulated gene 217		DUSP8				CLINT1	NAA15			YTHDC1							ELF2								FOXN3			HSPA8		AGO2										JOSD2	PHACTR1	PTGER4
Regulated gene 218		CARS				PANK3	SETD7			ANKRD17							NAA15								MTMR10			SLC37A2		RIC1										ETFB	CD83	HMGCS1
Regulated gene 219		PATL1				CREBRF	MAML3			G3BP2							USP38								EIF2AK4			IL2RA		UHRF2										ZNF581	JARID2	PARP8
Regulated gene 220		STX5				PRPF4B	GAB1			NUP54							LRBA								TMEM62			VIM		TOPORS										TPST2	MYLIP	IL6ST
Regulated gene 221		WDR74				RREB1	OTUD4			CNOT6L							FBXW7								SECISBP2L			ARL5B		KLF9										SUN2	NUP153	MAP3K1
Regulated gene 222		NEAT1				HIVEP1	LRBA			RASGEF1B							KLHL2								GABPB1-AS1			PIP4K2A		ZFAND5										PARVG	SOX4	GPBP1
Regulated gene 223		STARD10				RANBP9	MARCH1			AFF1							CDKN2AIP								USP8			OTUD1		UBQLN1										PRR5	HIST1H4C	PLK2
Regulated gene 224		PCF11				CD83	KLHL2			EIF4E							MARCH6								FAM214A			CREM		HNRNPK										FAM118A	ZNF165	ZSWIM6
Regulated gene 225		ANKRD42				JARID2	CDKN2AIP			DNAJB14							ANKRD33B								VPS13C			NRBF2		PTBP3										TBC1D22A	ZNRD1	JMY
Regulated gene 226		CHORDC1				NUP153	MARCH6			PPP3CA							TRIO								USP3			JMJD1C		RC3H2										CSTB	HCG18	CCNH
Regulated gene 227		PTS				TRIM38	NIPBL			NFKB1							OTULIN								HERC1			SIRT1		HSPA5										FAM207A	TRIM39	ELL2
Regulated gene 228		ZBTB16				PRRC2A	RICTOR			UBE2D3							ZFR								ARIH1			HNRNPH3		RAPGEF1										COL18A1	PRR3	CHD1
Regulated gene 229		H2AFX				PIM1	PTGER4			TET2							NIPBL								RCN2			DDX21		NUP98											PPP1R10	MAN2A1
Regulated gene 230		ESAM				ZFAND3	HMGCS1			SEC24B							RICTOR								WHAMM			TM9SF3		EIF4G2											STK19	FEM1C
Regulated gene 231		SRPRA				BTBD9	CCL28			CAMK2D							HMGCS1								ARRDC4			EIF3A		USP47											BRD2	SLC12A2
Regulated gene 232		IDI1				CD2AP	PARP8			ELF2							EMB								ZNF75A			OAT		C11orf58											NUDT3	FNIP1
Regulated gene 233		KLF6				PTP4A1	IL6ST			NAA15							PARP8								USP7			CHD4		CD44											BRPF3	AFF4
Regulated gene 234		VIM				PHF3	GPBP1			SETD7							IL6ST								RBBP6			EPS8		OSBP											SRSF3	PPP2CA
Regulated gene 235		ARL5B				LMBRD1	ZSWIM6			USP38							MAP3K1								IRF8			BHLHE41		KDM2A											PIM1	SAR1B
Regulated gene 236		OTUD1				TMEM30A	PIK3R1			SMARCA5							GPBP1								SSH2			SLC38A1		RAB30											ZNF318	HNRNPA0
Regulated gene 237		MAP3K8				SENP6	TNPO1			OTUD4							PLK2								NSF			CSRNP2		TAF1D											KHDRBS2	FAM53C
Regulated gene 238		ZEB1				PHIP	FAM169A			KLHL2							ZSWIM6								MMD			NR4A1		SESN3											LMBRD1	EGR1
Regulated gene 239		EPC1				ZNF292	AP3B1			CDKN2AIP							ERBIN								MSI2			CNOT2		FAM76B											COL19A1	ETF1
Regulated gene 240		ARID5B				AKIRIN2	ARSB			MARCH6							BDP1								VEZF1			RAB21		TMEM123											OGFRL1	PURA
Regulated gene 241		NRBF2				BACH2	SSBP2			OTULIN							TNPO1								RPS6KB1			PHLDA1		ZBTB16											PHIP	TAF7
Regulated gene 242		JMJD1C				ASCC3	RASA1			MTMR12							JMY								CYTH1			NAP1L1		SIK3											AKIRIN2	ADRB2
Regulated gene 243		SIRT1				FOXO3	MEF2C			ZFR							ELL2								MAPRE2			NUDT4		DDX6											RNGTT	RBM22
Regulated gene 244		HNRNPH3				CD164	SLF1			NIPBL							CAST								ZNF24			SLC25A3		SC5D											PNRC1	DUSP1
Regulated gene 245		CCAR1				MAN1A1	LNPEP			RICTOR							LNPEP								SMAD4			DYNLL1		CELF2											BACH2	PRR7
Regulated gene 246		DDX21				HBS1L	CHD1			HMGCS1							CHD1								TCF4			NUP58		USP6NL											SESN1	HNRNPAB
Regulated gene 247		PPIF				AHI1	PJA2			EMB							PJA2								TMX4			USP12		ARL5B											WASF1	HNRNPH1
Regulated gene 248		KIF20B				BCLAF1	EPB41L4A-AS1			PARP8							MAN2A1								BTBD3			SLC7A1		KIF5B											AMD1	SQSTM1
Regulated gene 249		TM9SF3				TAB2	DMXL1			IL6ST							FEM1C								RBM39			HSPH1		EPC1											REV3L	TUBB2A
Regulated gene 250		GOT1				PLEKHG1	CSNK1G3			MAP3K1							CSNK1G3								BLCAP			SETDB2		CUL2											TSPYL1	CAGE1
Regulated gene 251		NFKB2				SCAF8	MARCH3			GPBP1							SLC12A2								GNAS			INTS6		CREM											BCLAF1	RIOK1
Regulated gene 252		ITPRIP				ARID1B	RAPGEF6			ZSWIM6							CDC42SE2								ZNF667-AS1			ING1		MARCH8											TNFAIP3	PHACTR1
Regulated gene 253		DUSP5				SNX9	FNIP1			ERBIN							FNIP1								ZSCAN18			BAZ1A		ARID5B											HECA	CD83
Regulated gene 254		PDCD4				EZR	AFF4			SREK1							IRF1								ZFY			NIN		JMJD1C											CITED2	MYLIP
Regulated gene 255		BAG3				WTAP	KDM3B			BDP1							AFF4								MAPK1			GPR137C		SIRT1											HIVEP2	NUP153
Regulated gene 256		IKZF5				QKI	NR3C1			TNPO1							FAM53C								TTC28			GCH1		HNRNPH3											SF3B5	C6orf62
Regulated gene 257		CD69				FAM120B	TCERG1			ELL2							KDM3B								AP1B1			SGPP1		KAT6B											UTRN	HIST1H4C
Regulated gene 258		GABARAPL1				GNA12	FBXO38			LNPEP							NR3C1								NRIP1			SRSF5		SAMD8											SNX9	HIST1H2AL
Regulated gene 259		ATF7IP				SNX13	ADAM19			CHD1							TCERG1								BRWD1			RBM25		TNKS2											TAGAP	ZNF165
Regulated gene 260		PTPRO				TRA2A	CREBRF			MAN2A1							CLINT1								SLC37A1			PSEN1		DNMBP											SOD2	PPP1R11
Regulated gene 261		EPS8				HNRNPA2B1	PRPF4B			YTHDC2							PANK3								ADARB1			IRF2BPL		MXI1											WTAP	HCG18
Regulated gene 262		STRAP				TAX1BP1	DSP			PGGT1B							PRPF4B											DYNC1H1		SMNDC1											IGF2R	TRIM39
Regulated gene 263		KRAS				JAZF1	JARID2			FEM1C							RREB1											NSMCE3		DUSP5											QKI	GNL1
Regulated gene 264		SCAF11				KBTBD2	DTNBP1			CSNK1G3							HIVEP1											PKM		PDCD4											PHF10	PRR3
Regulated gene 265		SLC38A1				CDK13	MYLIP			SLC12A2							MYLIP											ARIH1		SHOC2											CYTH3	PPP1R10
Regulated gene 266		SLC38A2				AUTS2	NUP153			CDC42SE2							NUP153											ADPGK-AS1		EIF3A											ARL4A	IER3
Regulated gene 267		NR4A1				DMTF1	SOX4			FNIP1							C6orf62											AKAP13		YBX3											TSPAN13	PRRC2A
Regulated gene 268		ATG101				FAM133B	TRIM38			AFF4							TRIM38											CHD2		BORCS5											CDCA7L	HSPA1B
Regulated gene 269		DDIT3				SMURF1	GABBR1			SKP1							HCG18											MAPK8IP3		CDKN1B											TRA2A	NEU1
Regulated gene 270		RAB3IP				KMT2E	TRIM39			PPP2CA							TRIM39											SNHG9		ATF7IP											CYCS	STK19
Regulated gene 271		RAB21				NAMPT	HLA-DQB1			HNRNPA0							BRD2											SYNGR3		KRAS											JAZF1	NOTCH4
Regulated gene 272		PHLDA1				HBP1	NUDT3			KDM3B							MTCH1											GSPT1		SCAF11											KBTBD2	BRD2
Regulated gene 273		CCDC59				PNPLA8	ZFAND3			ETF1							ZFAND3											NDE1		SLC38A1											HERPUD2	PHF1
Regulated gene 274		SLC25A3				FAM3C	BTBD9			TAF7							BTBD9											SMG1		SLC38A2											KIAA0895	SRSF3
Regulated gene 275		DRAM1				UBE2H	NFYA			NR3C1							NFKBIE											COQ7		KANSL2											CDK13	CDKN1A
Regulated gene 276		CRY1				MKLN1	CCND3			TCERG1							CD2AP											STX4		BAZ2A											SNHG15	BTBD9
Regulated gene 277		DYNLL1				CNOT4	CD2AP			CSNK1A1							PTP4A1											ARMC5		USP15											TPST1	SRF
Regulated gene 278		RSRC2				LUC7L2	ELOVL5			CNOT8							PHF3											NLRC5		RAP1B											AUTS2	CDC5L
Regulated gene 279		UBC				BRAF	KHDRBS2			CLINT1							LMBRD1											NFAT5		CNOT2											TMEM243	CD2AP
Regulated gene 280		MTMR6				EZH2	PHF3			PANK3							SENP6											MAP1LC3B		ATXN7L3B											DBF4	PTP4A1
Regulated gene 281		USP12				KMT2C	LMBRD1			CREBRF							PHIP											PAFAH1B1		KRR1											CYP51A1	SENP6
Regulated gene 282		RASL11A				RBM33	COL19A1			SIMC1							SYNCRIP											C17orf107		DUSP6											FAM133B	PHIP
Regulated gene 283		SLC7A1				DNAJB6	OGFRL1			CLK4							ZNF292											KDM6B		CHPT1											SGCE	SYNCRIP
Regulated gene 284		UBL3				ESYT2	SENP6			PRPF4B							AKIRIN2											TTC19		TCP11L2											PEG10	AKIRIN2
Regulated gene 285		HMGB1				ZFX	PHIP			CDYL							CNR1											SREBF1		PRDM4											MEPCE	CNR1
Regulated gene 286		HSPH1				USP9X	CYB5R4			HIVEP1							BACH2											USP22		PPTC7											HBP1	PNRC1
Regulated gene 287		BRCA2				KDM6A	ZNF292			JARID2							CD164											WSB1		MED13L											PNPLA8	AMD1
Regulated gene 288		INTS6				JADE3	AKIRIN2			NUP153							AMD1											TRAF4		HRK											IFRD1	REV3L
Regulated gene 289		IRS2				HUWE1	BACH2			TRIM39							HBS1L											NUFIP2		ZNF10											ING3	TSPYL1
Regulated gene 290		BAZ1A				RLIM	FBXL4			PRRC2A							AHI1											EIF1		MTMR6											FAM3C	SGK1
Regulated gene 291		SAMD4A				FAM199X	SESN1			SRSF3							BCLAF1											STAT3		RNF6											GCC1	AHI1
Regulated gene 292		GCH1				DOCK11	WASF1			ZFAND3							TNFAIP3											TOB1		POMP											ABCB8	BCLAF1
Regulated gene 293		MAPK1IP1L				STAG2	CDK19			BTBD9							HIVEP2											SPAG9		SLC7A1											RHEB	TNFAIP3
Regulated gene 294		HIF1A				RAP2C	FYN			UBR2							TAB2											DYNLL2		HMGB1											LINC01003	HECA
Regulated gene 295		HSPA2				MMGT1	MAN1A1			CD2AP							GINM1											H3F3B		USPL1											INSIG1	HIVEP2
Regulated gene 296		ZFP36L1				MECP2	PTPRK			ZNF451							LATS1											MFSD11		ELF1											RBM33	SF3B5
Regulated gene 297		SRSF5				LONRF1	L3MBTL3			PTP4A1							PLEKHG1											USP36		WDFY2											ESYT2	UTRN
Regulated gene 298		RBM25				PCM1	EPB41L2			PHF3							SCAF8											CHMP1B		FBXL3											PIGA	SCAF8
Regulated gene 299		IRF2BPL				ENTPD4	AKAP7			LMBRD1							ARID1B											LDLRAD4		RBM26											CA5B	ARID1B
Regulated gene 300		HSP90AA1				PPP2R2A	STX7			SENP6							SNX9											ABHD3		IRS2											SCML1	C6orf99
Regulated gene 301		EIF5				BNIP3L	SLC18B1			PHIP							EZR											TAF4B		ARHGEF7											SAT1	SOD2
Regulated gene 302		NSMCE3				KAT6A	BCLAF1			SYNCRIP							PHF10											MAPRE2		HECTD1											KLHL15	WTAP
Regulated gene 303		PGBD4				HOOK3	HECA			ZNF292							GNA12											PMAIP1		FBXO33											ZFX	IGF2R
Regulated gene 304		SPPL2A				RB1CC1	HIVEP2			AKIRIN2							FOXK1											NFATC1		MAPK1IP1L											MID1IP1	QKI
Regulated gene 305		DENND4A				LYN	UTRN			PNRC1							USP42											ADNP2		ARID4A											DDX3X	FSCN1
Regulated gene 306		MORF4L1				CHD7	EPM2A			ASCC3							MIOS											NOP56		HIF1A											KDM6A	USP42
Regulated gene 307		WHAMM				PDE7A	PLEKHG1			AMD1							AHR											PRNP		ZBTB1											RLIM	ARL4A
Regulated gene 308		AKAP13				ARFGEF1	ARID1B			DSE							SNX13											PCNA		SRSF5											GLA	AHR
Regulated gene 309		CHD2				NCOA2	SNX9			L3MBTL3							TRA2A											GZF1		RBM25											TSC22D3	SP4
Regulated gene 310		SNRPA1				ZBTB10	QKI			MED23							TAX1BP1											ASXL1		FOS											ALG13	TRA2A
Regulated gene 311		SRRM2				RNF19A	PHF10			HBS1L							AVL9											SRSF6		SNW1											RAP2C	CYCS
Regulated gene 312		TNFRSF12A				PABPC1	FAM120B			AHI1							KBTBD2											ZNF335		FOXN3											INTS6L	HERPUD2
Regulated gene 313		C16orf72				YWHAZ	GNA12			BCLAF1							HERPUD2											CEBPB		PPP4R3A											CXorf40A	KIAA0895
Regulated gene 314		SOCS1				UBR5	CYTH3			HECA							CDK13											GADD45B		DICER1											EGR3	CDK13
Regulated gene 315		NDE1				RAD21	ARL4A			UTRN							EIF4H											ICAM1		RCOR1											SARAF	URGCP
Regulated gene 316		COQ7				AGO2	TSPAN13			TAB2							DMTF1											IER2		EIF5											LETM2	PURB
Regulated gene 317		ATXN2L				PTK2	SNX13			PPIL4							AKAP9											DNAJB1		UBE3A											TACC1	SNHG15
Regulated gene 318		ZNF689				UBAP1	CDCA7L			LATS1							FAM133B											PAF1		INO80											PLEKHA2	TPST1
Regulated gene 319		ARMC5				VPS13A	RAPGEF5			SCAF8							SMURF1											PLEKHG2		CTDSPL2											GPAT4	POM121
Regulated gene 320		CYLD				UBQLN1	FAM126A			ARID1B							MEPCE											SERTAD1		SECISBP2L											KAT6A	DBF4
Regulated gene 321		RRAD				HNRNPK	TRA2A			SNX9							KMT2E											FOSB		COPS2											LYN	CYP51A1
Regulated gene 322		NFAT5				TGFBR1	JAZF1			TAGAP							NAMPT											PPP1R15A		GABPB1											YTHDF3	FAM133B
Regulated gene 323		ZNF821				ABCA1	ZNRF2			SOD2							PNPLA8											UBE2S		USP8											E2F5	PEG10
Regulated gene 324		CENPN				RAD23B	AVL9			WTAP							IFRD1											MAFF		ARPP19											CA2	SMURF1
Regulated gene 325		MAP1LC3B				PTBP3	KBTBD2			QKI							MKLN1											BTG3		VPS13C											TMEM67	ZNF3
Regulated gene 326		PAFAH1B1				KIAA1958	HERPUD2			PHF10							CNOT4											MIR155HG		RAB8B											GEM	MEPCE
Regulated gene 327		KDM6B				RC3H2	KIAA0895			GNA12							LUC7L2											ZBTB21		HERC1											SPAG1	KMT2E-AS1
Regulated gene 328		PER1				RABGAP1	CDK13			USP42							KDM7A													DENND4A											PABPC1	NAMPT
Regulated gene 329		TMEM107				FNBP1	STK17A			MIOS							BRAF													ARIH1											YWHAZ	PNPLA8
Regulated gene 330		SREBF1				SETX	COA1			ARL4A							EZH2													MORF4L1											RRM2B	IFRD1
Regulated gene 331		USP22				EHMT1	TPST1			AHR							RHEB													AKAP13											KLF10	ING3
Regulated gene 332		WSB1				SWAP70	AUTS2			SNX13							KMT2C													CHD2											MED30	KCP
Regulated gene 333		SUPT6H				USP47	GTF2IRD2B			SP4							RBM33													ARRDC4											RNF139	BRAF
Regulated gene 334		TRAF4				FAR1	GSAP			TRA2A							DNAJB6													MEF2A											MTSS1	EZH2
Regulated gene 335		NUFIP2				PIK3C2A	DMTF1			TAX1BP1							ESYT2													SRRM2											SQLE	NOS3
Regulated gene 336		CCL3				TTC17	TMEM243			KBTBD2							PRKX													CREBBP											CHRAC1	RHEB
Regulated gene 337		GGNBP2				PTPRJ	AKAP9			HERPUD2							TXLNG													ZC3H7A											AGO2	KMT2C
Regulated gene 338		CWC25				FTH1	KRIT1			KIAA0895							SCML1													SMG1											RCL1	LINC01003
Regulated gene 339		EIF1				KDM2A	FAM133B			ELMO1							RPS6KA3													CYLD											DNAJA1	RBM33
Regulated gene 340		TOB1				GAB2	CDK6			CDK13							KLHL15													AP1G1											B4GALT1	DNAJB6
Regulated gene 341		SPAG9				RAB30	CASD1			POM121							ZFX													IRF8											SMC5	ESYT2
Regulated gene 342		MMD				PICALM	SGCE			EIF4H							USP9X													MAP1LC3B											ZFAND5	PIGA
Regulated gene 343		DYNLL2				SLC36A4	PEG10			DMTF1							KDM6A													ANKRD11											GCNT1	SYAP1
Regulated gene 344		DDX5				SESN3	SMURF1			TMEM243							JADE3													PRPF8											VPS13A-AS1	TXLNG
Regulated gene 345		SAP30BP				CCDC82	ORAI2			DBF4							CDK16													PAFAH1B1											TLE4	SCML1
Regulated gene 346		H3F3B				BIRC2	KMT2E			AKAP9							RLIM													RABEP1											TLE1	KLHL15
Regulated gene 347		UBALD2				SIK3	HBP1			FAM133B							BRWD3													SSH2											CKS2	ZFX
Regulated gene 348		SRSF2				KMT2A	PNPLA8			TRRAP							DOCK11													CDK12											GADD45G	USP9X
Regulated gene 349		TBC1D16				DDX6	IFRD1			SMURF1							THOC2													GPATCH8											NR4A3	DDX3X
Regulated gene 350		EIF4A3				ZBTB44	FAM3C			KMT2E							XIAP													NSF											ABCA1	KDM6A
Regulated gene 351		ARHGDIA				GTPBP4	AASS			NAMPT							STAG2													KPNB1											KLF4	CDK16
Regulated gene 352		ANKRD12				USP6NL	ZNF800			HBP1							RAP2C													RPS6KB1											SNX30	USP11
Regulated gene 353		CHMP1B				UPF2	MKLN1			COG5							MTMR1													BPTF											WHRN	PIM2
Regulated gene 354		ROCK1				ABI1	CNOT4			PNPLA8							MECP2													PRKAR1A											MIR181A2HG	TSPYL2
Regulated gene 355		ABHD3				RAB18	MTPN			ING3							LONRF1													UBALD2											SLC25A25	HUWE1
Regulated gene 356		TAF4B				MAP3K8	ZC3HAV1			FAM3C							PCM1													CYTH1											NRARP	RLIM
Regulated gene 357		PMAIP1				ZEB1	LUC7L2			ZNF800							TNFRSF10B													USP36											EIF4G2	GLA
Regulated gene 358		BCL2				KIF5B	KDM7A			MKLN1							ENTPD4													SMCHD1											RRAS2	ALG13
Regulated gene 359		LZTS3				CUL2	BRAF			CNOT4							PPP2R2A													ANKRD12											CYP2R1	RAP2C
Regulated gene 360		PRNP				CREM	ARHGEF5			ZC3HAV1							DUSP4													VAPA											KIF18A	INTS6L
Regulated gene 361		MAPRE1				CSGALNACT2	TPK1			LUC7L2							SARAF													LDLRAD4											DTX4	IDS
Regulated gene 362		RBM39				MARCH8	CNTNAP2			KDM7A							RAB11FIP1													ROCK1											OSBP	CXorf40A
Regulated gene 363		TOP1				MAPK8	LINC01003			BRAF							LETM2													RNF138											BEST1	HCFC1
Regulated gene 364		OSER1				IPMK	RBM33			CUL1							TACC1													MAPRE2											WDR74	LONRF1
Regulated gene 365		ZNF335				CCDC6	TBL1X			EZH2							KAT6A													ZNF24											KDM2A	PCM1
Regulated gene 366		ZNFX1				JMJD1C	WWC3			ZNF746							HOOK3													TCF4											PPFIA1	EGR3
Regulated gene 367		ZFAS1				SIRT1	CLCN4			RHEB							RB1CC1													PMAIP1											RELT	SARAF
Regulated gene 368		CEBPB				KAT6B	MSL3			KMT2C							LYN													VPS4B											PCF11	ZNF703
Regulated gene 369		GNAS				SAMD8	CA5B			RBM33							CHD7													PRNP											ANKRD42	LETM2
Regulated gene 370		GADD45B				ATAD1	SCML1			DNAJB6							PDE7A													TMX4											BIRC2	TACC1
Regulated gene 371		ZNF791				PCGF5	RPS6KA3			ESYT2							ARFGEF1													MAPRE1											TMEM123	KAT6A
Regulated gene 372		IER2				TM9SF3	CNKSR2			CA5B							ZBTB10													RBM39											SIK2	RB1CC1
Regulated gene 373		DNAJB1				LCOR	ZFX			TXLNG							RIPK2													PHF20											PTS	SDCBP
Regulated gene 374		JUND				SLK	MID1IP1			KLHL15							RNF19A													OSER1											ZBTB16	YTHDF3
Regulated gene 375		CEBPG				PDCD4	BCOR			ZFX							PABPC1													NCOA3											SIK3	ARFGEF1
Regulated gene 376		NFKBID				SHOC2	KDM6A			DYNLT3							YWHAZ													ARFGEF2											SC5D	E2F5
Regulated gene 377		NFKBIB				FAM160B1	SLC9A7			RPGR							UBR5													ZNFX1											ESAM	CA2
Regulated gene 378		HNRNPUL1				EIF3A	RLIM			USP9X							KLF10													PTPN1											APLP2	RIPK2
Regulated gene 379		RELB				PWWP2B	ZMAT1			KDM6A							AZIN1													GNAS											IDI1	GEM
Regulated gene 380		FOSB				WNK1	STAG2			JADE3							RAD21													ZNF136											KLF6	SPAG1
Regulated gene 381		BBC3				CHD4	RAP2C			HUWE1							ZHX2													ZNF331											PFKFB3	PABPC1
Regulated gene 382		EMP3				ETV6	MBNL3			UBQLN2							ATAD2													ZNF460											NMT2	YWHAZ
Regulated gene 383		PPP1R15A				BORCS5	GPC4			RLIM							FAM91A1													EWSR1											ARL5B	KLF10
Regulated gene 384		UBE2S				CDKN1B	MTM1			XIAP							EFR3A													JOSD1											OTUD1	AZIN1
Regulated gene 385		DDX3Y				ATF7IP	MTMR1			STAG2							PHF20L1													TNRC6B											MAP3K8	DCAF13
Regulated gene 386		YWHAH				KRAS	TMLHE			RAP2C							AGO2													NRIP1											ZEB1	ZHX2
Regulated gene 387		MAFF				ITPR2	MCPH1			MMGT1							PTK2													BACH1											EPC1	ATAD2
Regulated gene 388		ATF4				ARID2	AGPAT5			LONRF1							SMARCA2													SON											CREM	RNF139
Regulated gene 389		BTG3				SCAF11	MICU3			PCM1							RIC1													DYRK1A											ZNF487	SQLE
Regulated gene 390		MIR155HG				SLC38A2	INTS10			PPP2R2A							UHRF2													ZBTB21											IPMK	NDRG1
Regulated gene 391		ZBTB21				SENP1	BNIP3L			TACC1							DNAJA1																								UBE2D1	KHDRBS3
Regulated gene 392		SLC37A1				SP1	PTK2B			KAT6A							KLF9																								ARID5B	CHRAC1
Regulated gene 393						BAZ2A	ZNF395			HOOK3							ZFAND5																								EGR2	PLEC
Regulated gene 394						USP15	HMBOX1			RB1CC1							VPS13A																								JMJD1C	RCL1
Regulated gene 395						MON2	SARAF			ATP6V1H							TLE4																								SIRT1	DNAJA1
Regulated gene 396						CAND1	PLPP5			LYN							UBQLN1																								DDIT4	UBAP1
Regulated gene 397						RAP1B	LETM2			SDCBP							NCBP1																								KAT6B	VCP
Regulated gene 398						CNOT2	PLEKHA2			CHD7							TGFBR1																								SAMD8	RNF38
Regulated gene 399						OSBPL8	KAT6A			PDE7A							ABCA1																								FRAT1	SMC5
Regulated gene 400						CDK17	HGSNAT			ARFGEF1							UGCG																								FRAT2	ZFAND5
Regulated gene 401						SCYL2	PCMTD1			NCOA2							RC3H2																								RRP12	VPS13A-AS1
Regulated gene 402						CHPT1	RB1CC1			E2F5							RABGAP1																								DNMBP	VPS13A
Regulated gene 403						CHST11	LYN			TP53INP1							GAPVD1																								ITPRIP	TLE4
Regulated gene 404						APPL2	CHD7			VPS13B							ZBTB43																								MXI1	ISCA1
Regulated gene 405						TCP11L2	PDE7A			SPAG1							FNBP1																								DUSP5	CKS2
Regulated gene 406						HECTD4	MYBL1			RNF19A							SETX																								CACUL1	GADD45G
Regulated gene 407						PTPN11	SGK3			PABPC1							SEC16A																								PLEKHA1	NR4A3
Regulated gene 408						MED13L	NCOA2			YWHAZ							EHMT1																								FAM53B	ABCA1
Regulated gene 409						HRK	TPD52			RRM2B							DUSP8																								PTPRE	KLF4
Regulated gene 410						KDM2B	ZBTB10			UBR5							TMEM41B																								CD9	WHRN
Regulated gene 411						ANKLE2	E2F5			AZIN1							SWAP70																								RIMKLB	MIR181A2HG
Regulated gene 412						ZMYM2	CA2			RAD21							USP47																								PHC1	HSPA5
Regulated gene 413						PAN3	C8orf88			ZHX1							FAR1																								CD69	GTF3C4
Regulated gene 414						FBXL3	PDP1			ATAD2							PIK3C2A																								GABARAPL1	SEC16A
Regulated gene 415						MYCBP2	TP53INP1			FAM91A1							HIPK3																								YBX3	TUBB4B
Regulated gene 416						RBM26	YWHAZ			RNF139							FBXO3																								ATF7IP	NRARP
Regulated gene 417						TM9SF2	RRM2B			SQLE							OSBP																								PTPRO	KRTAP5-AS1
Regulated gene 418						TPP2	TRPS1			EFR3A							PATL1																								EPS8	KCNQ1OT1
Regulated gene 419						IRS2	ZHX2			AGO2							KDM2A																								PPFIBP1	NUP98
Regulated gene 420						CHD8	FAM91A1			RCL1							PPP6R3																								SLC38A1	IPO7
Regulated gene 421						ACIN1	MTSS1			UHRF2							GAB2																								SLC38A2	EIF4G2
Regulated gene 422						G2E3	PHF20L1			TOPORS							RAB30																								CCDC184	HPS5
Regulated gene 423						HECTD1	AGO2			VCP							PCF11																								KANSL2	SPTY2D1
Regulated gene 424						ARHGAP5	SMARCA2			RNF38							CHORDC1																								CCNT1	CD44
Regulated gene 425						SOS2	RIC1			SMC5							CEP295																								LMBR1L	PTPRJ
Regulated gene 426						MAPK1IP1L	UHRF2			ZFAND5							SESN3																								TUBA1B	ZDHHC5
Regulated gene 427						ATG14	KDM4C			VPS13A							CCDC82																								TUBA1A	OSBP
Regulated gene 428						PPM1A	C9orf72			UBQLN1							BIRC2																								CSRNP2	BEST1
Regulated gene 429						HIF1A	TOPORS			HNRNPK							SIK2																								DAZAP2	AHNAK
Regulated gene 430						SYNE2	ZCCHC7			ISCA1							SIK3																								GALNT6	WDR74
Regulated gene 431						ZBTB1	PTAR1			SECISBP2							KMT2A																								SLC4A8	SF1
Regulated gene 432						PCNX1	KLF9			NCBP1							DDX6																								NR4A1	NEAT1
Regulated gene 433						YLPM1	GCNT1			PTBP3							SC5D																								SLC16A7	KAT5
Regulated gene 434						TMED10	TLE4			RC3H2							JAM3																								LEMD3	KDM2A
Regulated gene 435						FOS	TLE1			RABGAP1							GTPBP4																								CAND1	CHKA
Regulated gene 436						FOXN3	GKAP1			PPP6C							USP6NL																								CPM	PPFIA1
Regulated gene 437						PPP4R3A	ERCC6L2			HSPA5							UPF2																								CCT2	NUMA1
Regulated gene 438						YY1	ABCA1			RAPGEF1							OTUD1																								RAB21	RELT
Regulated gene 439						WDR20	TMEM38B			SETX							ABI1																								ATXN7L3B	PAK1
Regulated gene 440						RCOR1	KLF4			SEC16A							WAC																								PHLDA1	PCF11
Regulated gene 441						UBE3A	PTBP3			EHMT1							MAP3K8																								DUSP6	ANKRD42
Regulated gene 442						GOLGA8B	ZNF618			NUP98							ZEB1																								CDK17	CHORDC1
Regulated gene 443						INO80	RABGAP1			DENND5A							KIF5B																								CHST11	BIRC2
Regulated gene 444						UBR1	STRBP			IPO7							CUL2																								CRY1	SIK2
Regulated gene 445						PDIA3	MVB12B			WEE1							CREM																								PRDM4	SIK3
Regulated gene 446						CTDSPL2	SETX			SWAP70							MARCH8																								IFT81	IL10RA
Regulated gene 447						BLOC1S6	TSC1			EIF4G2							MAPK8																								PPTC7	SLC37A2
Regulated gene 448						MYEF2	EHMT1			USP47							IPMK																								HECTD4	IDI1
Regulated gene 449						SECISBP2L	APBB1			FAR1							ARID5B																								HRK	KLF6
Regulated gene 450						COPS2	TMEM41B			C11orf58							JMJD1C																								SETD1B	NMT2
Regulated gene 451						GABPB1	ZNF143			PIK3C2A							SIRT1																								BCL7A	ARL5B
Regulated gene 452						MYO5A	ZBED5			FBXO3							HNRNPH3																								VPS37B	OTUD1
Regulated gene 453						FAM214A	RRAS2			CD44							DDX21																								UBC	YME1L1
Regulated gene 454						TCF12	MPPED2			ATG13							VPS26A																								ZNF10	WAC
Regulated gene 455						VPS13C	HIPK3			ZDHHC5							SUPV3L1																								NUP58	BAMBI
Regulated gene 456						RAB8B	FBXO3			OSBP							KAT6B																								PAN3	MAP3K8
Regulated gene 457						USP3	PRR5L			KDM2A							SAMD8																								UBL3	EPC1
Regulated gene 458						HERC1	TTC17			PPP6R3							TNKS2																								USPL1	CREM
Regulated gene 459						DENND4A	CTNND1			RSF1							MARCH5																								FRY	WDFY4
Regulated gene 460						IREB2	DTX4			PCF11							TM9SF3																								FOXO1	IPMK
Regulated gene 461						MORF4L1	PACS1			ANKRD42							LCOR																								ELF1	UBE2D1
Regulated gene 462						AKAP13	PPP6R3			CHORDC1							SLK																								NUDT15	EGR2
Regulated gene 463						CHD2	PGM2L1			CEP295							PDCD4																								SETDB2	JMJD1C
Regulated gene 464						ARRDC4	RSF1			TAF1D							SHOC2																								INTS6	SIRT1
Regulated gene 465						MEF2A	RAB30			BIRC2							CCDC186																								WDFY2	HNRNPH3
Regulated gene 466						SRRM2	PCF11			CUL5							FAM160B1																								PCDH9	DDX21
Regulated gene 467						PDXDC1	CREBZF			SIK2							EIF3A																								UBAC2-AS1	SAMD8
Regulated gene 468						SMG1	SLC36A4			SIK3							TIAL1																								UBAC2	BTAF1
Regulated gene 469						SIAH1	CEP295			DDX6							IKZF5																								IRS2	MARCH5
Regulated gene 470						CYLD	SESN3			KLF6							PWWP2B																								ARHGEF7	TM9SF3
Regulated gene 471						CFAP20	CCDC82			CELF2							WNK1																								ARHGEF40	FRAT2
Regulated gene 472						NFAT5	BIRC2			USP6NL							CHD4																								RBM23	RRP12
Regulated gene 473						IST1	USP28			CAMK1D							ETV6																								RALGAPA1	PPRC1
Regulated gene 474						CMIP	ZBTB16			NMT2							BORCS5																								FBXO33	NOLC1
Regulated gene 475						USP10	SIK3			ABI1							CDKN1B																								LRR1	ITPRIP
Regulated gene 476						ANKRD11	DDX6			RAB18							ATF7IP																								ARF6	PDZD8
Regulated gene 477						YWHAE	SC5D			MPP7							PTPRO																								GPR137C	OAT
Regulated gene 478						PAFAH1B1	ETS1			WAC							AEBP2																								SAMD4A	KDM5A
Regulated gene 479						USP22	APLP2			KIF5B							KRAS																								GCH1	CHD4
Regulated gene 480						SSH2	LARP4B			EPC1							ITPR2																								MAPK1IP1L	LRRC23
Regulated gene 481						KANSL1	KIN			CUL2							DNM1L																								PELI2	SLC2A3
Regulated gene 482						NPEPPS	CELF2			CSGALNACT2							YAF2																								ARID4A	RIMKLB
Regulated gene 483						MSI2	USP6NL			ZNF487							ARID2																								PCNX4	CD69
Regulated gene 484						CLTC	CAMK1D			MARCH8							SCAF11																								ZBTB1	GABARAPL1
Regulated gene 485						MED13	NMT2			TIMM23							SLC38A1																								SRSF5	ATF7IP
Regulated gene 486						HELZ	OTUD1			MAPK8							BAZ2A																								PSEN1	EPS8
Regulated gene 487						PRKAR1A	MPP7			UBE2D1							STAT6																								PNMA1	AEBP2
Regulated gene 488						CYTH1	WAC			TFAM							USP15																								FOS	DNM1L
Regulated gene 489						CSNK1D	ZEB1			JMJD1C							MON2																								LINC01220	SLC38A1
Regulated gene 490						SMCHD1	MARCH8			HNRNPH3							TBK1																								IRF2BPL	SLC38A2
Regulated gene 491						NDUFV2	MAPK8			VPS26A							CAND1																								FOXN3	CCDC184
Regulated gene 492						ANKRD12	IPMK			KAT6B							CNOT2																								TDP1	KANSL2
Regulated gene 493						PPP4R1	RHOBTB1			SAMD8							RAB21																								RPS6KA5	TUBA1B
Regulated gene 494						VAPA	ARID5B			TNKS2							ATXN7L3B																								PPP4R3A	TUBA1A
Regulated gene 495						FAM210A	JMJD1C			BTAF1							OSBPL8																								MOAP1	TUBA1C
Regulated gene 496						ROCK1	SIRT1			MARCH5							PPP1R12A																								GSKIP	CSRNP2
Regulated gene 497						RBBP8	ADK			TM9SF3							ELK3																								RCOR1	GALNT6
Regulated gene 498						RNF138	KAT6B			LCOR							CDK17																								EIF5	SLC4A8
Regulated gene 499						SMAD4	SAMD8			DNMBP							SCYL2																								NSMCE3	NR4A1
Regulated gene 500						TCF4	LINC00865			SLK							CHPT1																								MTMR10	LINC01465
Regulated gene 501						PHLPP1	HHEX			SMNDC1							CHST11																								INO80	LEMD3
Regulated gene 502						ATP9B	LCOR			PDCD4							TCP11L2																								EHD4	CAND1
Regulated gene 503						NFATC1	DNMBP			SHOC2							PPTC7																								TP53BP1	CCT2
Regulated gene 504						ADNP2	MXI1			CCDC186							PTPN11																								BLOC1S6	RAB21
Regulated gene 505						PRNP	DUSP5			FAM160B1							MED13L																								GABPB1-AS1	PHLDA1
Regulated gene 506						CDS2	ABLIM1			PDZD8							HIP1R																								GNB5	CCDC59
Regulated gene 507						GPCPD1	RAB11FIP2			CACUL1							ZMYM2																								HERC1	DUSP6
Regulated gene 508						ASXL1	PLEKHA1			EIF3A							ZDHHC20																								SMAD3	CDK17
Regulated gene 509						ITCH	FAM53B			IKZF5							NUP58																								ARIH1	CHST11
Regulated gene 510						RBM12	RIMKLB			KDM5A							USP12																								ADPGK-AS1	CRY1
Regulated gene 511						RBM39	PHC1			WNK1							SLC7A1																								WHAMM	ATP2A2
Regulated gene 512						PPP1R16B	GABARAPL1			ERC1							UBL3																								NGRN	PPTC7
Regulated gene 513						TOP1	YBX3			YBX3							AKAP11																								ARRDC4	HECTD4
Regulated gene 514						CHD6	CDKN1B			ATF7IP							INTS6																								LUC7L	HRK
Regulated gene 515						STK4	ATF7IP			AEBP2							FBXL3																								SNHG9	DYNLL1
Regulated gene 516						NCOA3	PTPRO			DNM1L							MYCBP2																								ZNF75A	UBC
Regulated gene 517						STAU1	PPFIBP1			TWF1							RBM26																								CREBBP	FBRSL1
Regulated gene 518						PTPN1	ERGIC2			ARID2							TM9SF2																								COQ7	ZNF10
Regulated gene 519						ADNP	IRAK4			SCAF11							TPP2																								RBBP6	NUP58
Regulated gene 520						RAB22A	ARID2			SLC38A1							IRS2																								CFAP20	SLC7A1
Regulated gene 521						ILF3	SCAF11			SLC38A2							RASA3																								PARD6A	UBL3
Regulated gene 522						AKT2	SLC38A1			SENP1							CHD8																								NFATC3	HSPH1
Regulated gene 523						EWSR1	CCDC184			KANSL2							G2E3																								AP1G1	FRY
Regulated gene 524						MTMR3	DIP2B			USP15							STRN3																								IRF8	NUDT15
Regulated gene 525						DDX17	GALNT6			MON2							HECTD1																								MAP1LC3B	SETDB2
Regulated gene 526						TNRC6B	SP1			CAND1							ARHGAP5																								BANP	DLEU2
Regulated gene 527						EP300	ZNF385A			RAP1B							BAZ1A																								DBNDD1	INTS6
Regulated gene 528						NRIP1	ITGA5			CNOT2							RALGAPA1																								P2RX1	KLF5
Regulated gene 529						GABPA	BAZ2A			RAB21							FBXO33																								RABEP1	EFNB2
Regulated gene 530						BACH1	SLC16A7			ATXN7L3B							SOS2																								ELP5	IRS2
Regulated gene 531						SON	USP15			OSBPL8							SAV1																								KDM6B	ING1
Regulated gene 532						DYRK1A	MON2			PPP1R12A							NIN																								HS3ST3B1	PNP
Regulated gene 533						BRWD1	IRAK3			CDK17							GCH1																								TTC19	RBM23
Regulated gene 534						U2AF1	CPM			UHRF1BP1L							ATG14																								UBB	PRMT5-AS1
Regulated gene 535						TRAPPC10	FRS2			CHPT1							KTN1																								MPRIP	ARHGAP5
Regulated gene 536							RAB3IP			TCP11L2							ARID4A																								USP22	FAM177A1
Regulated gene 537							TMEM19			PRDM4							PPM1A																								WSB1	NFKBIA
Regulated gene 538							RAB21			PPTC7							HIF1A																								NUFIP2	RALGAPA1
Regulated gene 539							ATXN7L3B			HECTD4							SGPP1																								SSH2	MIA2
Regulated gene 540							OSBPL8			PTPN11							ZBTB1																								GGNBP2	FBXO33
Regulated gene 541							PAWR			MED13L							SUSD6																								CWC25	DDHD1
Regulated gene 542							DUSP6			EP400							PCNX1																								RARA-AS1	SAMD4A
Regulated gene 543							LTA4H			ZMYM2							RBM25																								EIF1	GCH1
Regulated gene 544							CDK17			XPO4							PSEN1																								JUP	MAPK1IP1L
Regulated gene 545							TMPO			ZDHHC20							IRF2BPL																								ATP6V0A1	PELI2
Regulated gene 546							CHPT1			MTMR6							CCDC88C																								HEXIM1	PCNX4
Regulated gene 547							C12orf42			NUP58							PPP4R3A																								KAT7	HIF1A
Regulated gene 548							CHST11			PAN3							DICER1																								TOB1	ZBTB1
Regulated gene 549							APPL2			SLC7A1							YY1																								SPAG9	HSPA2
Regulated gene 550							TCP11L2			USPL1							PPP2R5C																								MMD	SUSD6
Regulated gene 551							TMEM263			PDS5B							DYNC1H1																								DYNLL2	SRSF5
Regulated gene 552							PPTC7			FOXO1							WDR20																								RPS6KB1	RBM25
Regulated gene 553							HECTD4			KPNA3							RCOR1																								PPM1D	PSEN1
Regulated gene 554							MED13L			WDFY2							EIF5																								BPTF	ELMSAN1
Regulated gene 555							HIP1R			FBXL3							NIPA2																								AMZ2	ZNF410
Regulated gene 556							MMP17			MYCBP2							UBE3A																								H3F3B	YLPM1
Regulated gene 557							NUP58			TPP2							KLF13																								MFSD11	FOS
Regulated gene 558							PAN3			ABHD13							INO80																								USP36	LINC01220
Regulated gene 559							UBL3			IRS2							PDIA3																								NDUFV2-AS1	IRF2BPL
Regulated gene 560							KATNAL1			ARHGEF7							CTDSPL2																								CHMP1B	TDP1
Regulated gene 561							FOXO1			STRN3							EIF3J																								LDLRAD4	CALM1
Regulated gene 562							NAA16			HECTD1							SECISBP2L																								NPC1	RPS6KA5
Regulated gene 563							LRCH1			RALGAPA1							COPS2																								TAF4B	CCDC88C
Regulated gene 564							ITM2B			FBXO33							GABPB1																								RNF138	PPP4R3A
Regulated gene 565							RB1			ARF6							SPPL2A																								MAPRE2	GSKIP
Regulated gene 566							DLEU2			SOS2							GNB5																								PMAIP1	CCNK
Regulated gene 567							INTS6			NIN							FAM214A																								PHLPP1	DYNC1H1
Regulated gene 568							PCDH9			DDHD1							LINC00926																								NFATC1	RCOR1
Regulated gene 569							FBXL3			GMFB							RNF111																								NOP56	EIF5
Regulated gene 570							MYCBP2			SOCS4							VPS13C																								PRNP	NSMCE3
Regulated gene 571							RBM26			MAPK1IP1L							RAB8B																								PCNA	KLF13
Regulated gene 572							UBAC2			ATG14							USP3																								TMX4	PGBD4
Regulated gene 573							IRS2			PSMA3-AS1							HERC1																								BTBD3	INO80
Regulated gene 574							ARHGEF7			ARID4A							DENND4A																								MACROD2	EHD4
Regulated gene 575							RASA3			PCNX4							TLE3																								NXT1	TP53BP1
Regulated gene 576							G2E3			PPM1A							ARIH1																								GZF1	MAPK6
Regulated gene 577							STRN3			HIF1A							SIN3A																								ID1	GNB5
Regulated gene 578							RALGAPA1			SYNE2							RCN2																								ASXL1	ARPP19
Regulated gene 579							FBXO33			ZBTB1							MORF4L1																								MAPRE1	FAM214A
Regulated gene 580							KLHDC2			SUSD6							ZFAND6																								SPAG4	MYO1E
Regulated gene 581							SOS2			SRSF5							WHAMM																								NORAD	HERC1
Regulated gene 582							SAV1			RBM25							AKAP13																								SRSF6	DENND4A
Regulated gene 583							DDHD1			PSEN1							CHD2																								OSER1	SMAD3
Regulated gene 584							ATG14			ZNF410							MEF2A																								ZFAS1	ARIH1
Regulated gene 585							PELI2			TMED10							SRRM2																								PMEPA1	ADPGK-AS1
Regulated gene 586							ARID4A			FOXN3							USP7																								NKILA	SIN3A
Regulated gene 587							DACT1			RPS6KA5							ZC3H7A																								RAB22A	MORF4L1
Regulated gene 588							PCNX4			CCDC88C							GSPT1																								GNAS	WHAMM
Regulated gene 589							HIF1A			PPP4R3A							PDXDC1																								GADD45B	NGRN
Regulated gene 590							SYNE2			DICER1							NDE1																								DIRAS1	CHD2
Regulated gene 591							TTC9			PAPOLA							SMG1																								TLE2	LUC7L
Regulated gene 592							MAP3K9			CCNK							GGA2																								FEM1A	MAPK8IP3
Regulated gene 593							RBM25			YY1							TNRC6A																								KDM4B	SNHG9
Regulated gene 594							PSEN1			DYNC1H1							CYLD																								DUS3L	SRRM2
Regulated gene 595							NUMB			MOK							NLRC5																								JUNB	CREBBP
Regulated gene 596							FOS			RCOR1							NFAT5																								IER2	UBN1
Regulated gene 597							FOXN3			NIPA2							AP1G1																								DDX39A	C16orf72
Regulated gene 598							RPS6KA5			UBE3A							IST1																								DNAJB1	NDE1
Regulated gene 599							PPP4R3A			INO80							CMIP																								KLF2	SMG1
Regulated gene 600							DICER1			MGA							PLCG2																								JUND	COQ7
Regulated gene 601							WDR20			TMEM87A							USP10																								NFKBID	THUMPD1
Regulated gene 602							GPR132			TP53BP1							GSE1																								SIPA1L3	RBBP6
Regulated gene 603							UBE3A			PDIA3							MAP1LC3B																								ZFP36	ATXN2L
Regulated gene 604							MTMR10			CTDSPL2							ANKRD11																								FOSB	SRCAP
Regulated gene 605							KLF13			MYEF2							YWHAE																								PPP1R15A	STX4
Regulated gene 606							SLC12A6			SECISBP2L							SMG6																								ZNF331	FUS
Regulated gene 607							EIF2AK4			COPS2							PAFAH1B1																								MYADM	ARMC5
Regulated gene 608							INO80			GABPB1							NCOR1																								UBE2S	NFAT5
Regulated gene 609							MGA			MAPK6							USP22																								ZNF667-AS1	AP1G1
Regulated gene 610							BLOC1S6			ARPP19							WSB1																								ZNF329	RFWD3
Regulated gene 611							SECISBP2L			FAM214A							NUFIP2																								TRIM28	CMIP
Regulated gene 612							GABPB1-AS1			CCPG1							SSH2																								TTC28	USP10
Regulated gene 613							USP8			SLTM							GGNBP2																								JOSD1	IRF8
Regulated gene 614							GNB5			VPS13C							STAT3																								TOB2	MAP1LC3B
Regulated gene 615							FAM214A			RAB8B							KANSL1																								NRIP1	SPATA2L
Regulated gene 616							LINC00926			USP3							NPEPPS																								BTG3	YWHAE
Regulated gene 617							ADAM10			HERC1							SP2																								RUNX1	PRPF8
Regulated gene 618							VPS13C			DENND4A							ANKRD40																								DYRK1A	PAFAH1B1
Regulated gene 619							USP3			FEM1B							SPAG9																								ZBTB21	P2RX1
Regulated gene 620							HERC1			ARIH1							MSI2																								SLC37A1	ELP5
Regulated gene 621							SNX1			SIN3A							CLTC																								ADARB1	ZBTB4
Regulated gene 622							DENND4A			MORF4L1							MED13																									KDM6B
Regulated gene 623							UACA			BTBD1							TLK2																									PER1
Regulated gene 624							ARIH1			AKAP13							CCDC47																									NDEL1
Regulated gene 625							RCN2			CHD2							GNA13																									TTC19
Regulated gene 626							WHAMM			ARRDC4							HELZ																									MPRIP
Regulated gene 627							PDE8A			MEF2A							BPTF																									SREBF1
Regulated gene 628							CHD2			LUC7L							H3F3B																									USP22
Regulated gene 629							ARRDC4			SRRM2							SEC14L1																									WSB1
Regulated gene 630							USP7			USP7							CYTH1																									SUPT6H
Regulated gene 631							XYLT1			ZC3H7A							USP36																									TRAF4
Regulated gene 632							SYT17			SMG1							TBC1D16																									NUFIP2
Regulated gene 633							GGA2			RBBP6							CSNK1D																									GGNBP2
Regulated gene 634							RBBP6			CYLD							USP14																									CWC25
Regulated gene 635							AP1G1			NFAT5							SMCHD1																									CDK12
Regulated gene 636							IRF8			AP1G1							EMILIN2																									WIPF2
Regulated gene 637							ANKRD11			IST1							NDUFV2																									RARA-AS1
Regulated gene 638							ABR			USP10							ANKRD12																									EIF1
Regulated gene 639							PAFAH1B1			MAP1LC3B							PPP4R1																									TOB1
Regulated gene 640							RABEP1			ANKRD11							VAPA																									SPAG9
Regulated gene 641							CHD3			YWHAE							SEH1L																									DYNLL2
Regulated gene 642							ADPRM			PRPF8							LDLRAD4																									RPS6KB1
Regulated gene 643							USP22			PAFAH1B1							ROCK1																									PPM1D
Regulated gene 644							SSH2			NDEL1							ABHD3																									CYB561
Regulated gene 645							NF1			USP22							NPC1																									BPTF
Regulated gene 646							GGNBP2			NUFIP2							SS18																									AMZ2
Regulated gene 647							ATP6V0A1			SSH2							TAF4B																									RECQL5
Regulated gene 648							EZH1			GGNBP2							RNF138																									SAP30BP
Regulated gene 649							KANSL1			GPATCH8							C18orf25																									H3F3B
Regulated gene 650							NSF			KANSL1							SMAD4																									UBALD2
Regulated gene 651							KPNB1			KPNB1							MEX3C																									MFSD11
Regulated gene 652							SKAP1			TOB1							TCF4																									SOCS3
Regulated gene 653							CALCOCO2			SPAG9							PMAIP1																									USP36
Regulated gene 654							ANKRD40			MMD							PHLPP1																									EIF4A3
Regulated gene 655							LUC7L3			VEZF1							MBP																									EMILIN2
Regulated gene 656							SPAG9			CLTC							NFATC1																									NDUFV2-AS1
Regulated gene 657							MMD			RPS6KB1							ADNP2																									VAPA
Regulated gene 658							MSI2			PPM1D							PRNP																									CHMP1B
Regulated gene 659							VEZF1			MED13							RASSF2																									LDLRAD4
Regulated gene 660							YPEL2			TLK2							CDS2																									RNMT
Regulated gene 661							PPM1D			HELZ							GPCPD1																									ABHD3
Regulated gene 662							SMURF2			PRKAR1A							TMX4																									RBBP8
Regulated gene 663							GNA13			CYTH1							ASXL1																									NPC1
Regulated gene 664							HELZ			USP36							ITCH																									TAF4B
Regulated gene 665							BPTF			THOC1							RBM39																									RNF138
Regulated gene 666							SDK2			SMCHD1							PHF20																									MAPRE2
Regulated gene 667							CYTH1			ANKRD12							NORAD																									SMAD7
Regulated gene 668							CSNK1D			PPP4R1							RALGAPB																									TCF4
Regulated gene 669							SMCHD1			VAPA							PPP1R16B																									PMAIP1
Regulated gene 670							L3MBTL4			SEH1L							TOP1																									PHLPP1
Regulated gene 671							NDUFV2-AS1			LDLRAD4							CHD6																									NFATC1
Regulated gene 672							ROCK1			ROCK1							SRSF6																									ADNP2
Regulated gene 673							RNF138			RBBP8							NCOA3																									PRNP
Regulated gene 674							KLHL14			SS18							STAU1																									PCNA
Regulated gene 675							ZNF24			RNF138							PTPN1																									BTBD3
Regulated gene 676							DYM			TCF4							ADNP																									SEC23B
Regulated gene 677							SMAD4			ADNP2							NFATC2																									NXT1
Regulated gene 678							MEX3C			PRNP							ICAM1																									GZF1
Regulated gene 679							PHLPP1			CDS2							ILF3																									ID1
Regulated gene 680							BCL2			GPCPD1							CEBPG																									ASXL1
Regulated gene 681							LINC00909			TMX4							PLEKHG2																									MAPRE1
Regulated gene 682							ZNF516			BTBD3							SERTAD1																									TP53INP2
Regulated gene 683							RNF24			TASP1							BCL3																									RBM39
Regulated gene 684							TMX4			NAA20							MAPK1																									NORAD
Regulated gene 685							BTBD3			MAPRE1							AP1B1																									TOP1
Regulated gene 686							MACROD2			ITCH							MTMR3																									CHD6
Regulated gene 687							RALGAPA2			RBM39							MYH9																									SRSF6
Regulated gene 688							TRPC4AP			NORAD							DDX17																									OSER1
Regulated gene 689							RBM12			TOP1							GTPBP1																									ZNF335
Regulated gene 690							NORAD			CHD6							TNRC6B																									ARFGEF2
Regulated gene 691							SRSF6			SRSF6							BRD1																									ZNFX1
Regulated gene 692							STX16			OSER1							NRIP1																									ZFAS1
Regulated gene 693							GNAS			ZNF335							USP25																									CEBPB
Regulated gene 694							DIRAS1			NCOA3							BTG3																									ADNP
Regulated gene 695							TLE2			STAU1							GABPA																									NFATC2
Regulated gene 696							INSR			ADNP							BACH1																									PMEPA1
Regulated gene 697							FBXL12			RAE1							SON																									RAB22A
Regulated gene 698							SLC44A2			RAB22A							DYRK1A																									GNAS
Regulated gene 699							LINC00662			CEBPG							ZBTB21																									REXO1
Regulated gene 700							SERTAD1			ZNF160							U2AF1																									KLF16
Regulated gene 701							ZNF160			ZNF331							TRAPPC10																									GADD45B
Regulated gene 702							ZNF415			MAPK1																																KDM4B
Regulated gene 703							ZNF677			EWSR1																																GTF2F1
Regulated gene 704							ZNF667			MTMR3																																ILF3
Regulated gene 705							ZNF667-AS1			DDX17																																HOOK2
Regulated gene 706							ZNF135			JOSD1																																JUNB
Regulated gene 707							ZSCAN18			TNRC6B																																IER2
Regulated gene 708							ZFY			EP300																																DDX39A
Regulated gene 709							MICAL3			NRIP1																																DNAJB1
Regulated gene 710							MAPK1			USP25																																AKAP8
Regulated gene 711							GRK3			BTG3																																KLF2
Regulated gene 712							TTC28			GABPA																																JUND
Regulated gene 713							AP1B1			BACH1																																NFKBID
Regulated gene 714							MTMR3			SON																																SIPA1L3
Regulated gene 715							SYN3			DYRK1A																																PAF1
Regulated gene 716							MYH9			BRWD1																																ZFP36
Regulated gene 717							DDX17			ZBTB21																																PLEKHG2
Regulated gene 718							TNRC6B			U2AF1																																CIC
Regulated gene 719							NRIP1			TRAPPC10																																FOSB
Regulated gene 720							USP25																																			OPA3
Regulated gene 721							APP																																			PPP1R15A
Regulated gene 722							BACH1																																			PNKP
Regulated gene 723							SON																																			NR1H2
Regulated gene 724							RUNX1																																			ZNF331
Regulated gene 725							DYRK1A																																			SYT5
Regulated gene 726							BRWD1																																			UBE2S
Regulated gene 727							ZBTB21																																			ZNF460
Regulated gene 728							SLC37A1																																			TRIM28
Regulated gene 729							U2AF1																																			MZF1
Regulated gene 730							ADARB1																																			MYH9
Regulated gene 731																																										MAFF
Regulated gene 732																																										JOSD1
Regulated gene 733																																										GTPBP1
Regulated gene 734																																										TNRC6B
Regulated gene 735																																										EP300
Regulated gene 736																																										TOB2
Regulated gene 737																																										NRIP1
Regulated gene 738																																										BTG3
Regulated gene 739																																										BACH1
Regulated gene 740																																										SON
Regulated gene 741																																										RUNX1
Regulated gene 742																																										DYRK1A
Regulated gene 743																																										ZBTB21
Regulated gene 744																																										SLC37A1
Regulated gene 745																																										U2AF1
Regulated gene 746																																										SIK1
Regulated gene 747																																										ICOSLG
Regulated gene 748
Regulated gene 749
Regulated gene 750
Regulated gene 751
Regulated gene 752
Regulated gene 753
Regulated gene 754
Regulated gene 755
Regulated gene 756
Regulated gene 757
Regulated gene 758
Regulated gene 759
Regulated gene 760
Regulated gene 761
Regulated gene 762
Regulated gene 763
Regulated gene 764
Regulated gene 765
Regulated gene 766
Regulated gene 767
Regulated gene 768
Regulated gene 769
Regulated gene 770
Regulated gene 771
Regulated gene 772
Regulated gene 773
Regulated gene 774
Regulated gene 775
Regulated gene 776
Regulated gene 777
Regulated gene 778
Regulated gene 779
Regulated gene 780
Regulated gene 781
Regulated gene 782
Regulated gene 783
[truncated: 105 more columns]
