# Supplementary material for: Robust effector memory features of human T-bethi B cells induced by repeated mRNA vaccination
Source: iScience. 2026 Jan 27;29(2):114804. doi: 10.1016/j.isci.2026.114804 (PMC12915279; doi:10.1016/j.isci.2026.114804)
Supplement: Table S3. GSEA results shown in Figure 4A and BCR sequences used to make recombinant antibodies tested in Figure 1G [file mmc3.xlsx]

## Sheet: GSEA
D14 after 2nd dose	Term	ES	NES	NOM p-val	FDR q-val	FWER p-val	Tag %	Gene %	Lead_genes
0	GOBP_ANTIGEN_PROCESSING_AND_PRESENTATION	0.479595	2.06645	0.00124404	0.00294703	0.0016	30/78	0.1217	HLA-DPA1;CD74;HLA-DRA;HLA-DPB1;RFTN1;FCGR2B;HLA-C;MR1;WDFY4;RAB4A;HLA-DMA;B2M;LGMN;IFI30;MFSD6;HLA-DRB1;SLC11A1;LILRB2;HLA-A;PIKFYVE;CD68;HLA-B;HLA-E;PDIA3;TAP2;RAB33A;HLA-G;HLA-DQA1;AP3D1;HLA-DRB5
1	GOBP_FC_RECEPTOR_MEDIATED_STIMULATORY_SIGNALING_PATHWAY	0.436287	1.59629	0.0380042	0.115395	0.1045	13/29	0.2074	SYK;FCGR2B;PRKCE;PTPRC;APPL2;FGR;NR4A3;CD47;PTK2;LYN;VAV1;HCK;FYN
2	GOBP_POSITIVE_REGULATION_OF_CELL_ACTIVATION	0.284491	1.58958	0.00487013	0.0793241	0.1075	96/282	0.1914	HLA-DPA1;CD74;ITGB2;GPR183;SYK;HLA-DRA;IGHG3;HLA-DPB1;MAP3K8;TOX;IGHG2;TGFBR2;VSIR;JUND;PTPRC;HLA-DMA;PTPN22;B2M;IGHV3-11;HLA-DRB1;FLNA;FCRL3;ZMIZ1;IL12A;CBFB;NFKBIZ;FGR;KMT5C;RIF1;AP1G1;LILRB2;ARID1A;CARD11;TNIP2;IGHV5-10-1;HLA-A;JAK3;MAD2L2;TBX21;SHLD2;HLA-E;RHOA;SH3KBP1;IGHV3-7;IGHV2-70;ZAP70;ICOSLG;IGLC7;SHLD3;ADA;CD6;DNAJA3;HLA-G;IGHV7-4-1;BRD7;HLA-DQA1;SMARCD1;IL7;AP3D1;HLA-DRB5;ZBTB7B;ITGA…
3	GOBP_CELL_CELL_JUNCTION_ASSEMBLY	-0.395321	-1.51073	0.0292714	0.084324	0.148734	18/53	0.1894	ACTG1;JUP;GNPAT;CNTNAP2;ACTB;SMAD7;ARL2;VCL;HOPX;CTNNA1;FSCN1;CD9;ROCK1;TBCD;UGT8;OCEL1;F11R;IKBKB
4	GOBP_IMMUNE_EFFECTOR_PROCESS	0.247823	1.42152	0.0204439	0.162685	0.2436	88/389	0.1475	HLA-DPA1;CD74;LAPTM5;NKG7;TNFRSF1B;ITGB2;GPR183;GZMM;SYK;HLA-DRA;CD84;IGHG3;HLA-DPB1;RFTN1;FCGR2B;CD19;PRKCE;MR1;GRN;IGHG2;LITAF;PTPRC;HLA-DMA;PTPN22;B2M;IGHV3-11;STAT3;HLA-DRB1;SPON2;LIG4;FCRL3;IL12A;NCR3;APPL2;SLC11A1;NFKBIZ;FGR;KMT5C;RIF1;AP1G1;IGHV5-10-1;TCIRG1;HLA-A;JAK3;MAD2L2;CUEDC2;TBX21;HLA-B;SHLD2;HLA-E;IRF8;TAP2;HMOX1;STX7;IGHV3-7;IGHV2-70;IGLC7;FCN1;ITM2A;SHLD3;EXO1;ADA;HLA-G;SLA2;IGH…
5	GOBP_PLASMA_CELL_DIFFERENTIATION	-0.638056	-1.38397	0.0857774	0.102869	0.305471	2025-04-05	0.1994	CR1;LGALS1;BCL6;XBP1
6	REACTOME_INTERFERON_GAMMA_SIGNALING	0.287472	1.38318	0.0732057	0.158071	0.2777	17/72	0.1217	HLA-DPA1;HLA-DRA;HLA-DPB1;HLA-C;B2M;IFI30;HLA-DRB1;HLA-A;SOCS3;HLA-B;HLA-E;IRF8;PTPN1;HLA-G;IFNGR1;HLA-DQA1;HLA-DRB5
7	GOBP_IMMUNE_RESPONSE_REGULATING_CELL_SURFACE_RECEPTOR_SIGNALING_PATHWAY	0.247596	1.38234	0.0360134	0.132309	0.2784	60/216	0.1739	MS4A1;THEMIS2;LAPTM5;CBLB;CD79A;SYK;IGHG3;HLA-DPB1;RFTN1;FCGR2B;CD19;PRKCE;IGHG2;EZR;PTPRC;PTPN22;IGHV3-11;HLA-DRB1;FCRL3;NCR3;APPL2;NFKBIZ;FGR;LILRB2;CARD11;IGHV5-10-1;RAB29;HLA-A;EIF2B5;IGHV3-7;IGHV2-70;ZAP70;ICOSLG;IGLC7;FCN1;CD200R1;PIGR;ADA;LAX1;HLA-G;SLA2;IGHV7-4-1;PLCG2;CD22;STOML2;BTN2A2;MAP2K7;IGHV5-51;BTN3A1;IGHV3-48;HLA-DQB1;NFATC2;RPS3;IGHA1;IGHV4-59;DGKZ;NR4A3;CD47;PTK2;IGHV3-13
8	GOBP_INTEGRIN_MEDIATED_SIGNALING_PATHWAY	0.305041	1.31651	0.131943	0.156877	0.345	1959-09-01	0.0347	ITGAX;ITGB2;SYK;ITGB7;ADAM15;TLN1;CD63;FLNA;FGR
9	GOBP_REGULATION_OF_PHAGOCYTOSIS	0.284955	1.24707	0.167264	0.192846	0.4235	1950-09-01	0.0851	SYK;FCGR2B;IL2RB;PTPRC;APPL2;SLC11A1;FGR;ATG3;FCN1
10	GOBP_CYTOKINE_PRODUCTION	0.198113	1.1701	0.165031	0.244562	0.5226	106/419	0.1884	HLA-DPA1;CD74;LAPTM5;GSTP1;TNFRSF1B;SRGN;SYK;CD84;HLA-DPB1;RFTN1;FCGR2B;VSIR;EZR;LITAF;PTPRC;PTPN22;B2M;CD58;TBK1;GPATCH3;TMEM106A;STAT3;HLA-DRB1;SPON2;IL12A;CHID1;APPL2;SLC11A1;FGR;NRROS;LILRB2;CARD11;UFD1;FRMD8;HLA-A;NPLOC4;HMGB2;JAK3;CUEDC2;GPR18;TBX21;HLA-B;PLD4;HLA-E;IRF8;HMOX1;ICOSLG;PTPRS;FCN1;HILPDA;HSPA1B;CD200R1;SCAMP5;RNF26;CD6;C1QTNF3;POLR3A;HLA-G;LRRC32;DLL1;IFNGR1;IL7;PLCG2;NDFIP1;S…
11	GOBP_POSITIVE_REGULATION_OF_B_CELL_PROLIFERATION	0.309016	1.14922	0.26932	0.241933	0.5491	1932-05-01	0.0388	CD74;GPR183;PTPRC;FCRL3;CARD11
12	GOBP_INFLAMMATORY_RESPONSE	-0.177539	-0.99344	0.457049	0.464522	0.85157	64/368	0.1272	NFKBIA;ZC3H12A;HDAC5;TLR1;PSTPIP1;PLSCR1;CNR2;IRF5;FOLR2;CCR7;SMAD3;PLCG1;PRDX2;SNX6;CD44;CYBB;AHCY;BAP1;PTAFR;NOTCH1;MKRN2;CD40;DROSHA;IL16;TNFAIP3;CEBPB;CCR6;IL6R;CAMK4;AIM2;PSMB4;APOL2;RORA;FUT7;SBNO2;ZBP1;OGG1;DUSP10;NOD1;ZYX;CUL3;RELB;LPCAT3;MAP2K3;ACER3;SETD4;IL2RA;MFHAS1;IL5RA;DNASE1;TRAF3IP2;PLAA;LDLR;TYROBP;IFI35;KLF4;PSMA6;IGHG1;LY86;RELA;PRDX5;HIF1A;CYLD;SETD6
D14 after 3rd dose
0	GOBP_FC_RECEPTOR_MEDIATED_STIMULATORY_SIGNALING_PATHWAY	0.598279	2.12796	0	0.0019544	0.001	2025-10-30	0.0459	SYK;FGR;HCK;CD47;LIMK1;CSK;PTPRC;PTK2;FCGR2B;PRKCE
1	GOBP_INTEGRIN_MEDIATED_SIGNALING_PATHWAY	0.448632	2.00178	0.00215983	0.0029316	0.003	19/59	0.1336	ITGB2;ITGAX;FLNA;SYK;FGR;HCK;CD47;FERMT3;ADAM15;PTK2;CD63;ITGB4;LAMB1;ADAMTS13;ITGB7;FUT8;LAT;SRC;PTPN11
2	GOBP_REGULATION_OF_PHAGOCYTOSIS	0.405443	1.78283	0.00911162	0.0110749	0.015	13/56	0.0434	SYK;FGR;CYBA;SLC11A1;HCK;CD47;CSK;PTPRC;PLCG2;IL2RG;FCGR2B;IL2RB;SCARB1
3	GOBP_IMMUNE_RESPONSE_REGULATING_CELL_SURFACE_RECEPTOR_SIGNALING_PATHWAY	0.308599	1.7243	0	0.0141694	0.024	64/228	0.1555	CD19;MS4A1;LAPTM5;SYK;FGR;SPG21;CBLB;HLA-DRB1;CD79A;PTPN2;HCK;CD47;LILRB2;FCRL3;LIMK1;CSK;CARD11;ELF1;PTPRC;CD22;IGHA1;PLCG2;PTK2;GBP1;EIF2B4;NCR3;PTPN22;MAP2K7;CMTM3;PLEKHA1;FCGR2B;PRKCE;HLA-A;LILRB1;SPPL3;RC3H1;IGHV7-81;IGHV2-70;IGHV3-38;IGHV5-10-1;IGHV3-64D;IGHV3-49;IGHV2-5;ERMAP;LAX1;IGHG1;BRAF;EZR;IGHV3-30;RNF31;TRBC2;BTN3A3;IGLC3;RAB29;SRC;IGHG2;DGKZ;IGHV3-66;MAPK8;MAP2K4;LAT2;IGHG3;HLA-DQB…
4	GOBP_ANTIGEN_PROCESSING_AND_PRESENTATION	0.374411	1.69429	0.0025641	0.0156352	0.034	18/81	0.0518	HLA-DPA1;CD68;HLA-DRB1;CD74;SLC11A1;HLA-DQA1;LILRB2;LGMN;IFI30;PDIA3;CD1D;WDFY4;FCGR2B;PIKFYVE;B2M;HLA-A;AP3B1;RAB5B
5	GOBP_CELL_CELL_JUNCTION_ASSEMBLY	-0.318393	-1.35246	0.0631424	0.255867	0.334673	24/64	0.3035	SMAD7;TNF;ROCK2;AFDN;HIPK1;PARD6B;CD9;PATJ;MYO1C;ACTG1;MPP7;FBF1;JUP;STRN;CNTNAP2;ESAM;CDHR3;WDR1;PRKCH;ARL2;ARVCF;SNAI1;ILDR1;FRMPD2
6	GOBP_IMMUNE_EFFECTOR_PROCESS	0.227021	1.33847	0.0433437	0.124104	0.235	82/424	0.1237	CD19;ITGB2;LAPTM5;SYK;HLA-DPA1;FGR;LITAF;GRN;GPR183;HLA-DRB1;CD74;TNFRSF1B;SLC11A1;NKG7;HLA-DQA1;HCK;CD47;IRAK4;FCRL3;LIMK1;TCIRG1;PLEKHM2;PTPRC;CD22;IGHA1;PLCG2;PTK2;NCR3;PTPN22;RPS19;HMOX1;AP1G1;STAT3;CD84;SLAMF7;CD1D;SHLD2;FCGR2B;HSPD1;TP53;B2M;PRKCE;HLA-A;LILRB1;DOCK11;RC3H1;IGHV7-81;IGHV2-70;IGHV3-38;IGHV5-10-1;IGHV3-64D;TLR4;ZNF683;IGHV3-49;IGHV2-5;TGFB3;IFNG;MDK;MSH2;NOS2;HLA-DRA;UBE2J1;GZ…
7	GOBP_PLASMA_CELL_DIFFERENTIATION	-0.648431	-1.30233	0.153355	0.181775	0.432161	2025-02-05	0.0972	CR1;XBP1
8	GOBP_POSITIVE_REGULATION_OF_CELL_ACTIVATION	0.209117	1.24885	0.0791139	0.177292	0.333	50/308	0.0933	LRRK2;ITGB2;FLNA;SYK;HLA-DPA1;FGR;GPR183;HLA-DRB1;CD74;HLA-DQA1;TGFBR2;CD47;LILRB2;FCRL3;CSK;CARD11;PTPRC;IGHA1;MAP3K8;PTPN22;AP1G1;IL2RG;CD1D;SHLD2;RUNX1;HSPD1;B2M;HLA-A;LILRB1;ZMIZ1;AP3B1;VSIR;IGHV7-81;IGHV2-70;IGHV3-38;IGHV5-10-1;IGHV3-64D;ACTA2;TLR4;IGHV3-49;IGHV2-5;IFNG;IL2RA;MDK;AIF1;MSH2;HLA-DRA;TNFSF9;PPP3CA;IGHG1
9	GOBP_POSITIVE_REGULATION_OF_B_CELL_PROLIFERATION	-0.32342	-1.21087	0.22521	0.229025	0.632161	1933-08-01	0.0795	CDKN1A;CD40;SLC39A10;IL7;ADA;TNFRSF13C;BCL2;CD320
10	GOBP_CYTOKINE_PRODUCTION	0.199205	1.20669	0.117284	0.192508	0.395	90/447	0.1488	LRRK2;LAPTM5;PLD4;POU2F2;SYK;HLA-DPA1;FGR;LITAF;TMSB4X;SRGN;ADCY7;HLA-DRB1;CD74;TNFRSF1B;CYBA;SLC11A1;CD47;TMEM106A;LILRB2;CSK;CARD11;ELF1;PTPRC;PLCG2;GBP1;HOMER2;PTPN22;HMOX1;SERPINB1;STAT3;CD84;MAPKBP1;NRROS;PIK3R1;NFATC3;RUNX1;FLOT1;IRAK1;FCGR2B;HSPD1;B2M;CHUK;HLA-A;LILRB1;VSIR;TLR4;TRAIP;ZNF287;SCAMP5;TGFB3;IFNG;ARRB1;MDK;AIF1;ERMAP;NOS2;UBE2J1;CUEDC2;IRF8;GBP5;SYT11;TMF1;IL12RB1;BAP1;EZR;IL1…
11	GOBP_INFLAMMATORY_RESPONSE	0.190006	1.12457	0.188841	0.255157	0.507	63/388	0.1168	LRRK2;ITGB2;PLD4;SYK;FGR;TMSB4X;ADCY7;NEAT1;GRN;CD68;HLA-DRB1;TNFRSF1B;PIK3AP1;CYBA;SLC11A1;PTPN2;NKG7;UFL1;HCK;CD47;METRNL;B4GALT1;TCIRG1;PTPRC;PLCG2;NCR3;ADGRE5;RPS19;BRD4;HMOX1;STAT3;NRROS;APOL2;HDAC4;NFATC3;FCGR2B;CHUK;AP3B1;TLR4;CCRL2;IFNG;IL2RA;MDK;AIF1;DROSHA;NOS2;ALOX5AP;PLGRKT;RB1;RHBDD3;CUEDC2;ATM;IGHG1;CXCR3;GBP5;SYT11;BAP1;IL16;RICTOR;POLB;IL10RB;GBA;NDFIP1
12	REACTOME_INTERFERON_GAMMA_SIGNALING	-0.250783	-1.07363	0.340591	0.338773	0.824121	16/75	0.113	HLA-DQB2;SMAD7;CD44;PTAFR;IRF1;IFNGR2;OAS2;SOCS1;TRIM62;STAT1;SUMO1;GBP3;TRIM14;IRF5;GBP2;IRF2
A3 vs A2
0	GOBP_B_CELL_DIFFERENTIATION	0.354854	1.73646	0.00628931	0.0408979	0.018	45/105	28.86%	MS4A1;CD79B;TOP2B;TP53;TCIRG1;HHEX;PTPRC;GPR183;JAK3;IRF8;KLF6;SYK;IKZF3;POU2AF1;ITM2A;PIK3R1;CD27;IL2RG;CD19;LYL1;PAX5;SP3;INPP5D;PRKDC;PTPN2;PCID2;ADA;CMTM7;BCL3;ITGB1;CEBPG;DNAJB9;PTPN6;DCAF1;ATM;ID2;ZBTB1;PPP2R3C;ITGA4;EZH2;BTK;PTK2B;ZFP36L2;DOCK11;ADAM17
1	GOBP_REGULATION_OF_PROTEIN_LOCALIZATION_TO_MEMBRANE	0.344463	1.73609	0.0021978	0.020449	0.018	35/98	26.88%	GBP1;VAMP8;DAG1;ITGAM;MESD;ITGB2;ACTB;GSN;GOPC;PIK3R1;PPP1R9B;DLG1;AP2M1;SPTBN1;STX7;SLC5A3;TCAF1;PRKCI;DLG4;ATP2C1;TCAF2;ITGB1;PDCD5;LYPLA1;ZDHHC5;TMEM59;HECTD1;PICALM;NUMB;C2CD5;KIF5B;CIB1;CSK;APPL1;CRIPT
2	GOBP_B_CELL_ACTIVATION	0.302267	1.73584	0.0021645	0.0136326	0.018	80/217	28.86%	MS4A1;CD79B;RC3H1;TOP2B;TP53;LIG4;TCIRG1;SLC15A4;PKN1;HHEX;PTPRC;GPR183;JAK3;IRF8;KLF6;SYK;PRKCD;IKZF3;SHLD1;POU2AF1;CTPS1;ITM2A;PIK3R1;CD27;IL2RG;CD19;LYL1;IGHG3;PAX5;SP3;INPP5D;NSD2;PRKDC;IGBP1;PTPN2;IGHE;PCID2;EXO1;ADA;TLR4;TRBC1;GAPT;CMTM7;SHLD2;PRKCB;LAT2;PHB2;BCL3;ITGB1;RASGRP1;CEBPG;DNAJB9;PTPN6;TFRC;IGHM;PTEN;DCAF1;MZB1;IGHG2;CXCR5;ATM;TBC1D10C;FCRL1;ID2;PAXIP1;MEF2C;IGHG1;ZBTB1;AKIRIN2;M…
3	GOBP_RIBOSE_PHOSPHATE_BIOSYNTHETIC_PROCESS	0.317848	1.6569	0.00416667	0.0226015	0.036	77/172	34.12%	TMSB4X;ENO1;TKT;ATP5MF;NDUFV1;PRPSAP2;NME3;ELOVL5;PDK3;ACSBG1;SLC25A1;CTPS1;DLD;PFAS;ATP5MC3;ACACA;HSD17B12;DIP2A;NDUFA2;NDUFB7;ATP5PB;ACSL4;ACSL1;PDK4;UMPS;ACACB;RFK;PPT2;GUCY1B1;ADCY4;PPAT;ADA;ACOT7;FLCN;NDUFB8;NUDT2;PDK1;NDUFA1;ACLY;NDUFC2;NDUFB1;NDUFAB1;ATP5F1E;PINK1;PARP1;ELOVL1;ADCY7;NDUFS2;DCK;NDUFB9;NDUFS7;NDUFA9;IMPDH2;NDUFC1;PDHB;HACD2;ACSS1;NDUFA10;NDUFS4;SLC35B2;NDUFS8;AMPD2;ADK;COASY…
4	GOBP_REGULATION_OF_ACTIN_FILAMENT_ORGANIZATION	0.301627	1.58288	0.00431034	0.0383149	0.066	66/168	29.63%	TMSB4X;FCHSD2;HIP1R;S100A10;ARPC1B;MTSS1;WASHC1;TMSB10;COTL1;CFL2;ADD1;ARPC5;TRIOBP;CD47;MYADM;CDC42;ACTG1;PRKCD;GSN;WAS;AP1AR;HCLS1;PIK3R1;CAPG;FLNA;PFN1;BRAF;DLG1;SPTBN1;DBNL;ADD3;C9orf72;LIMA1;CDC42EP1;TMSB15B;RHPN1;BAIAP2L1;TGFB3;WASHC4;VILL;ARPC5L;ARPC1A;TRIM27;ARPC3;GRB2;CAPZA2;ARHGEF18;GMFG;RICTOR;SYNPO;BRK1;CAPZB;WASL;GBA2;CYFIP2;DSTN;PDXP;LIMK1;PTK2B;EVL;WASF2;CORO1B;ARF1;ARF6;HAX1;FCHSD1
5	GOBP_PURINE_CONTAINING_COMPOUND_BIOSYNTHETIC_PROCESS	0.302788	1.57095	0.010395	0.0337228	0.071	77/172	34.12%	TMSB4X;ENO1;ATP5MF;NDUFV1;PRPSAP2;NME3;ELOVL5;PDK3;ACSBG1;SLC25A1;DLD;PFAS;ATP5MC3;ACACA;HSD17B12;DIP2A;NDUFA2;NDUFB7;ATP5PB;ACSL4;ACSL1;PDK4;PRTFDC1;GUCA1B;NOS2;ACACB;PPT2;GUCY1B1;ADCY4;PPAT;ADA;ACOT7;FLCN;NDUFB8;SHMT2;NUDT2;PDK1;NDUFA1;ACLY;NDUFC2;NDUFB1;NDUFAB1;ATP5F1E;PINK1;PARP1;ELOVL1;ADCY7;NDUFS2;DCK;NDUFB9;NDUFS7;NDUFA9;IMPDH2;NDUFC1;PDHB;HACD2;ACSS1;NDUFA10;NDUFS4;SLC35B2;NDUFS8;AMPD2;AD…
6	GOBP_B_CELL_RECEPTOR_SIGNALING_PATHWAY	0.36594	1.54191	0.043222	0.0362854	0.087	27/56	33.82%	MS4A1;CD79B;TEC;LPXN;FOXP1;PTPRC;SYK;CD19;IGHG3;IGHE;TRBC1;PRKCB;LAT2;PTPN6;IGHM;IGHG2;PTPN22;MAPK1;MEF2C;IGHG1;BTK;IGHD;GPS2;PLEKHA1;RFTN1;PIK3CD;BLNK
7	GOBP_INTEGRIN_MEDIATED_SIGNALING_PATHWAY	0.355358	1.51426	0.0245902	0.041436	0.107	18/63	16.67%	ITGB7;MYH9;ITGAM;TEC;PLPP3;CD47;SYK;CDC42;TLN1;ITGB2;FUT8;FLNA;NEDD9;FERMT3;ADAMTS13;LAT;ITGB4;LAMB1

## Sheet: BCR sequences
ID	Heavy chain	Light chain	Cell_id	WT_score	Specificity	Cell type
T4_1	EVQLVESGGGLVQPGRSLRLSCTASGFTFGDYALSWVRQAPGKGLEWVGFIRSKTYGGTTQYAASVRGRFTISRDDSKSIAYLQMNSLKTEDTAVYYCVRDAYASLRAGFDYWGQGTLVTVSS	DIVMTQSPLSLPVTPGEPASISCRSSQSLLHSNGNNYLDWYLQKPGQSPQLLIYLGSNRASGVPDRFSGSGSGTDFTLKISSVEAEDVGVYYCMHALQTRAFGQGTKVEIK	GCGCAGTAGCTAGTCT-1_T4_G1	0.926575	Both	T-bet-hi B cell
T4_2	EVQLVQSGAEVKKPGESLKISCKGSGYSFTSYWIGWVRQMPGKGLEWMGIIYPGDSDTRYSPSFQGQVTISADKSISTAYLQWSSLKASDTAMYYCARGPNLHNWFDPWGQGTLVTVSS	QSVLTQPPSASGTPGQRVTISCSGSSSNIGSNTVNWYQQLPGTAPKLLIYSNNQRPSGVPDRFSGSKSGTSASLAISGLQSEDEADYYCAAWDDSLNGSFVFGTGTKVTVL	TCTTCGGTCACCTCGT-1_T4_G2	0.752235	Both	T-bet-hi B cell
T4_3	QVQLVESGGGVVQPGRSLRLSCAASGFTFSSYGMHWVRQAPGKGLEWVAVISYDGSNKYYADSVKGRFTISRDNSKNTLYLQMNSLRAEDTAVYYCAKGGWFGETRSYFDYWGQGTLVTVSS	DIQMTQSPSSLSASVGDRVTITCQASQDISNYLNWYQQKPGKAPKLLIYDASNLETGVPSRFSGSGSGTDFTFTISSLQPEDIATYYCQQYDNLPPLTFGGGTKVEIK	GATGAAAGTTGCGCAC-1_T4_G2	0.65939	Both	T-bet-hi B cell
T6_1	EVQLVESGGGLVQPGGSLRLSCSAAGFTFSIYPMHWVRQAPGKGLEYVSGISSDGSITDLADSVKGRFTISRDNSKNKVYLQMSGLRTEDMAVYYCVKDKLGLPQAYFDYWGQGVLVTVSS	DIQMTQSPSSLSASVGDRVTITCRASQGISSFLNWYQQKPGKAPKLLIYAASSLQSGVPSRFSGSGSGTDFTLTISSLQPEDFVIYYCQQSYTTPYTFGQGTKLEIK	TACTCGCTCCTAGGGC-1_T6_G1	0.875212	Both	T-bet-hi B cell
T6_2	EVQLVESGGGLTRPGGSLRLSCAASEFIVSRNYMGWVRQAPGRGLQWVSLIYSGGSTFYADSVKGRFTISRDGSKNTLYLQMHSLTAEDTAVYYCARLLPQGDYFDYWGRGTLVTVSS	SYVLTQPPSVSVAPGQTARITCGENNIGIRGVHWYQQKSGQAPVLVVYDDSDRPSGIPERFSGSNSGNTVTLTISRVEAGDEADYYCQVWDSSSDHVVFGGGTKLTVL	AGGTCATGTCATATCG-1_T6_G2	0.780852	Both	T-bet-hi B cell
T6_3	QVQLVESGGGVVQPGRSLRLSCAASGFTFSSYGMFWVRQAPGKGLEWVALISFDGSNKYYADSVKGRFTISRDNSKNTLYLQMNSLRAEDTAVYYCAKVLFFNWRSGMDVWGQGTTVIVSS	DIVLTQTPLSLSVTPGQPASISCKSTQSLLHSDGKTYLNWYLQKPGQSPQLLIYEVSRRYSGVPDRFSGSGSGTDFTLKISRVEAEDVGVYYCMQGIDTWTFGQGTKVEIK	GGTGCGTCAGTAACGG-1_T6_G1	0.634666	Both	T-bet-hi B cell
